# Supplementary material for: Changes in the Expression of Pre-Replicative Complex Genes in hTERT and ALT Pediatric Brain Tumors
Source: Cancers (Basel). 2020 Apr 22;12(4):1028. doi: 10.3390/cancers12041028 (PMC7226177; doi:10.3390/cancers12041028)
Supplement: Supplementary file 1 [file cancers-12-01028-s001.zip]

Archive with 19 entries (16 files):
- supplementary files/
- supplementary files/Supplementary Figures Cancers 260320.pdf
- __MACOSX/
- __MACOSX/supplementary files/
- __MACOSX/supplementary files/._Supplementary Figures Cancers 260320.pdf
- supplementary files/Table S1.xlsx
- __MACOSX/supplementary files/._Table S1.xlsx
- supplementary files/Table S3.pdf
- __MACOSX/supplementary files/._Table S3.pdf
- supplementary files/Table S4.pdf
- __MACOSX/supplementary files/._Table S4.pdf
- supplementary files/Table S5.pdf
- __MACOSX/supplementary files/._Table S5.pdf
- supplementary files/Table S6.pdf
- __MACOSX/supplementary files/._Table S6.pdf
- supplementary files/Legend supl. table1 and 2.pdf
- __MACOSX/supplementary files/._Legend supl. table1 and 2.pdf
- supplementary files/Table S2.xlsx
- __MACOSX/supplementary files/._Table S2.xlsx
