# Supplementary material for: Changes in the Expression of Pre-Replicative Complex Genes in hTERT and ALT Pediatric Brain Tumors
Source: Cancers (Basel). 2020 Apr 22;12(4):1028. doi: 10.3390/cancers12041028 (PMC7226177; doi:10.3390/cancers12041028)
Supplement: Supplementary file 1 [file cancers-12-01028-s001.zip › supplementary files/Table S1.xlsx]

## Sheet: results.txi.star.ENSDARG.mrna.A
ensembl_gene_id	external_gene_name	hgnc_symbol	description	transcript_biotype	AI_1_zic_ras_1_S1_local	AI_2_zic_ras_2_S2_local	AI_3_zic_ras_3_S3_local	AI_4_zic_ras_tert_TR_1_S4_local	AI_5_zic_ras_tert_TR_2_S5_local	AI_6_zic_ras_tert_TR_3_S6_local	baseMean	log2FoldChange	lfcSE	stat	pvalue	padj	Hs_ensembl_gene_id	Human gene name
ENSDARG00000098280	rbm5		RNA binding motif protein 5 [Source:ZFIN;Acc:ZDB-GENE-030131-3022]	nonsense_mediated_decay,protein_coding,retained_intron	3.38709	4.05236	3.27863	4.36702	4.82883	4.82925	201.152	1.18772	0.326838	3.63398	0.000279079	0.0127654	ENSG00000003756	RBM5
ENSDARG00000005926	ak2		adenylate kinase 2 [Source:ZFIN;Acc:ZDB-GENE-030131-512]	processed_transcript,protein_coding	7.65428	7.12059	7.94584	7.054	6.23712	6.26964	1715.79	-1.08557	0.308512	-3.51872	0.000433629	0.0171075	ENSG00000004455	AK2
ENSDARG00000035146	polr2j		polymerase (RNA) II (DNA directed) polypeptide J [Source:ZFIN;Acc:ZDB-GENE-050522-120]	protein_coding	1.84064	1.70574	1.39347	2.23638	2.89291	3.27226	37.7065	2.1449	0.57293	3.74373	0.000181309	0.00993633	ENSG00000005075	POLR2J
ENSDARG00000007523	kmt2e		lysine (K)-specific methyltransferase 2E [Source:ZFIN;Acc:ZDB-GENE-030131-4120]	protein_coding	4.80424	4.69039	4.77832	5.97279	5.66133	5.78887	469.591	1.08396	0.23342	4.64383	3.42011e-06	0.000622174	ENSG00000005483	KMT2E
ENSDARG00000059054	pdk2b		pyruvate dehydrogenase kinase, isozyme 2b [Source:ZFIN;Acc:ZDB-GENE-040426-939]	protein_coding,retained_intron	2.75383	3.27062	2.45781	1.43291	1.84654	1.71865	38.6726	-2.17098	0.543296	-3.99596	6.4434e-05	0.00495487	ENSG00000005882	PDK2
ENSDARG00000042291	dlx6a		distal-less homeobox 6a [Source:ZFIN;Acc:ZDB-GENE-980526-448]	protein_coding	2.9585	3.06844	2.69583	4.57195	4.37555	3.76782	135.874	1.62438	0.35323	4.59865	4.25233e-06	0.000732856	ENSG00000006377	DLX6
ENSDARG00000079264	baiap3		BAI1-associated protein 3 [Source:ZFIN;Acc:ZDB-GENE-130530-863]	protein_coding	5.04098	5.48123	5.52874	6.9332	6.231	5.89911	729.797	1.06846	0.310571	3.4403	0.000581067	0.0206816	ENSG00000007516	BAIAP3
ENSDARG00000039987	hivep2a		human immunodeficiency virus type I enhancer binding protein 2a [Source:ZFIN;Acc:ZDB-GENE-041014-354]	protein_coding	4.09636	4.18964	4.2221	4.83776	6.20001	4.99809	347.353	1.38768	0.36619	3.78951	0.000150947	0.00878714	ENSG00000010818	HIVEP2
ENSDARG00000045685	cntn1b		contactin 1b [Source:ZFIN;Acc:ZDB-GENE-041210-236]	protein_coding	5.01299	5.88325	5.02054	7.38146	6.96117	6.10799	932.974	1.57183	0.35319	4.45038	8.57172e-06	0.00129847	ENSG00000018236	CNTN1
ENSDARG00000070164	ubr2		ubiquitin protein ligase E3 component n-recognin 2 [Source:ZFIN;Acc:ZDB-GENE-081107-29]	protein_coding	2.47477	2.3437	1.81678	4.51788	3.83714	4.21167	113.845	2.57588	0.396181	6.50177	7.93779e-11	1.15521e-07	ENSG00000024048	UBR2
ENSDARG00000036282	rnaset2		ribonuclease T2 [Source:ZFIN;Acc:ZDB-GENE-030131-2513]	protein_coding	4.23004	3.83038	4.11429	4.88978	5.45892	5.23087	294.696	1.21522	0.279498	4.34788	1.37459e-05	0.00178989	ENSG00000026297	RNASET2
ENSDARG00000036094	pias1a		protein inhibitor of activated STAT, 1a [Source:ZFIN;Acc:ZDB-GENE-120727-5]	protein_coding	3.354	3.08194	3.12414	4.2591	3.96062	4.22501	135.766	1.11583	0.305177	3.65633	0.000255854	0.012366	ENSG00000033800	PIAS1
ENSDARG00000054911	tmsb		thymosin, beta [Source:ZFIN;Acc:ZDB-GENE-050307-5]	protein_coding	6.57709	5.27335	6.49858	5.23295	4.5479	5.2987	623.727	-1.24894	0.358118	-3.48752	0.000487529	0.0184025	ENSG00000034510	TMSB10
ENSDARG00000078188	fam160a2		family with sequence similarity 160, member A2 [Source:ZFIN;Acc:ZDB-GENE-070912-291]	protein_coding	1.39653	1.83893	1.1819	2.65235	2.30838	2.55431	26.7049	2.13139	0.656115	3.24851	0.00116012	0.0336179	ENSG00000051009	FAM160A2
ENSDARG00000044319	fstl4		follistatin-like 4 [Source:ZFIN;Acc:ZDB-GENE-070127-3]	protein_coding	3.28544	3.60579	3.09419	4.39128	4.3921	4.34598	159.234	1.1746	0.297237	3.95174	7.7585e-05	0.00561441	ENSG00000053108	FSTL4
ENSDARG00000007250	use1		unconventional SNARE in the ER 1 homolog (S. cerevisiae) [Source:ZFIN;Acc:ZDB-GENE-040426-1015]	protein_coding	4.72449	3.44792	4.66572	2.7305	3.58223	3.46453	160.195	-1.3001	0.425258	-3.05721	0.00223407	0.0496806	ENSG00000053501	USE1
ENSDARG00000079312	kmt2ca		lysine (K)-specific methyltransferase 2Ca [Source:ZFIN;Acc:ZDB-GENE-080520-3]	protein_coding	3.88094	3.80618	3.73202	4.73723	4.80843	4.98246	229.213	1.12559	0.25685	4.38227	1.17452e-05	0.00163658	ENSG00000055609	KMT2C
ENSDARG00000023026	pkp2		plakophilin 2 [Source:ZFIN;Acc:ZDB-GENE-041210-167]	protein_coding	1	1.0558	1.12378	1.87274	2.67582	2.24936	17.7582	5.1111	1.08049	4.73037	2.24111e-06	0.0004516	ENSG00000057294	PKP2
ENSDARG00000062696	dgkg		diacylglycerol kinase, gamma [Source:ZFIN;Acc:ZDB-GENE-081105-39]	protein_coding	2.55462	2.64596	2.33511	4.01552	3.39788	3.32279	82.7481	1.4324	0.393639	3.63887	0.000273834	0.0127248	ENSG00000058866	DGKG
ENSDARG00000026448	med29		mediator complex subunit 29 [Source:ZFIN;Acc:ZDB-GENE-021217-1]	protein_coding	3.64596	3.98928	3.46573	2.33973	2.96841	2.94141	95.2367	-1.22847	0.377512	-3.25411	0.00113749	0.0333307	ENSG00000063322	MED29
ENSDARG00000006889	mpped2a		metallophosphoesterase domain containing 2a [Source:ZFIN;Acc:ZDB-GENE-050417-241]	protein_coding	3.49222	3.98928	3.41816	5.18865	4.36999	5.17696	234.512	1.42723	0.331686	4.30297	1.6852e-05	0.00193194	ENSG00000066382	MPPED2
ENSDARG00000016375	asns		asparagine synthetase [Source:ZFIN;Acc:ZDB-GENE-040426-1091]	protein_coding	2.73682	2.98467	2.50411	1.68922	1.93954	2.02363	38.4659	-1.50534	0.488802	-3.07965	0.00207241	0.0478559	ENSG00000070669	ASNS
ENSDARG00000102798	mcm2		minichromosome maintenance complex component 2 [Source:ZFIN;Acc:ZDB-GENE-020419-24]	protein_coding	4.09636	3.57748	4.43424	2.84032	2.82952	3.13763	123.053	-1.42376	0.361099	-3.94285	8.05185e-05	0.00576301	ENSG00000073111	MCM2
ENSDARG00000056001	fryb		furry homolog b (Drosophila) [Source:ZFIN;Acc:ZDB-GENE-080215-5]	protein_coding	5.18907	5.63569	5.35332	6.68473	6.23712	6.23708	728.406	1.00718	0.252372	3.99086	6.58339e-05	0.0049684	ENSG00000073910	FRY
ENSDARG00000007654	nsfa		N-ethylmaleimide-sensitive factor a [Source:ZFIN;Acc:ZDB-GENE-030616-37]	processed_transcript,protein_coding	6.36092	7.03728	6.54776	7.33609	7.71976	7.96486	1805.57	1.00232	0.259464	3.86303	0.000111991	0.00729777	ENSG00000073969	NSF
ENSDARG00000010280	clasp1a		cytoplasmic linker associated protein 1a [Source:ZFIN;Acc:ZDB-GENE-081104-520]	nonsense_mediated_decay,protein_coding	3.15062	3.44792	2.96773	4.19162	4.51806	4.83361	167.596	1.52628	0.317332	4.80974	1.51129e-06	0.000341291	ENSG00000074054	CLASP1
ENSDARG00000044179	rbms2a		RNA binding motif, single stranded interacting protein 2a [Source:ZFIN;Acc:ZDB-GENE-030912-2]	protein_coding	3.87317	4.23265	3.45398	4.26567	4.92673	5.36046	241.837	1.10775	0.350537	3.16016	0.00157683	0.0401816	ENSG00000076067	RBMS2
ENSDARG00000067848	nmrk2		nicotinamide riboside kinase 2 [Source:ZFIN;Acc:ZDB-GENE-040912-44]	protein_coding,retained_intron	1.4807	1.51984	2.22884	2.67229	3.02609	2.84099	39.4755	1.82679	0.565418	3.23087	0.00123413	0.0350643	ENSG00000077009	NMRK2
ENSDARG00000101844	mibp2		muscle-specific beta 1 integrin binding protein 2 [Source:ZFIN;Acc:ZDB-GENE-031113-14]	protein_coding	8.15103	7.72333	8.14936	6.78999	6.83976	7.20189	2266.58	-1.11288	0.23366	-4.76279	1.90932e-06	0.000403359	ENSG00000077009	NMRK2
ENSDARG00000102091	CABZ01052576.1		general transcription factor 3C polypeptide 1 [Source:NCBI gene;Acc:100535454]	protein_coding	3.22571	3.80618	3.68255	4.8289	4.34187	4.57687	190.925	1.11354	0.310638	3.58469	0.000337483	0.0141209	ENSG00000077235	GTF3C1
ENSDARG00000088178	tp53inp2		tumor protein p53 inducible nuclear protein 2 [Source:ZFIN;Acc:ZDB-GENE-120420-1]	protein_coding	4.61235	4.31499	4.8201	3.21125	3.83714	3.84763	195.986	-1.09459	0.318089	-3.44115	0.00057924	0.0206816	ENSG00000078804	TP53INP2
ENSDARG00000039269	arg2		arginase 2 [Source:ZFIN;Acc:ZDB-GENE-030131-1334]	protein_coding	4.87982	4.86454	4.3794	5.51827	5.77715	5.98004	455.165	1.07313	0.259202	4.14011	3.47143e-05	0.00331889	ENSG00000081181	ARG2
ENSDARG00000035390	tnpo1		transportin 1 [Source:ZFIN;Acc:ZDB-GENE-080819-1]	protein_coding	3.8095	4.68154	4.12914	6.25484	4.1346	6.03221	402.643	1.55636	0.448957	3.46662	0.000527053	0.019446	ENSG00000083312	TNPO1
ENSDARG00000069318	AL928995.1		EFR3 homolog Bb (S. cerevisiae) [Source:NCBI gene;Acc:561353]	protein_coding	2.34605	3.25878	2.50411	3.7413	3.59181	3.95563	96.9268	1.25756	0.402267	3.12617	0.00177097	0.0430355	ENSG00000084710	EFR3B
ENSDARG00000040606	tfap2c		transcription factor AP-2 gamma (activating enhancer binding protein 2 gamma) [Source:ZFIN;Acc:ZDB-GENE-041212-61]	protein_coding	2.47477	2.10007	1.74148	1.38538	1.16315	1.37995	17.2054	-2.344	0.757589	-3.09403	0.00197461	0.0463738	ENSG00000087510	TFAP2C
ENSDARG00000078654	tpx2		TPX2, microtubule-associated, homolog (Xenopus laevis) [Source:ZFIN;Acc:ZDB-GENE-030131-9652]	processed_transcript,protein_coding,retained_intron	3.81761	2.47229	4.37318	2.33973	2.48332	2.46715	89.1972	-1.79358	0.514473	-3.48624	0.000489866	0.0184029	ENSG00000088325	TPX2
ENSDARG00000038000	crls1		cardiolipin synthase 1 [Source:ZFIN;Acc:ZDB-GENE-040426-2519]	protein_coding	4.80015	4.81689	5.09428	3.75071	4.2174	3.82151	247.472	-1.09616	0.281065	-3.90002	9.61832e-05	0.0065275	ENSG00000088766	CRLS1
ENSDARG00000069733	mavs		mitochondrial antiviral signaling protein [Source:ZFIN;Acc:ZDB-GENE-070112-1402]	processed_transcript,protein_coding	2.41185	3.3284	2.63471	3.95169	4.08117	3.91504	112.373	1.38738	0.381331	3.63826	0.000274491	0.0127248	ENSG00000088888	MAVS
ENSDARG00000103288	PDPR	PDPR	pyruvate dehydrogenase phosphatase regulatory subunit [Source:HGNC Symbol;Acc:HGNC:30264]	protein_coding	5.79546	5.66065	5.7752	6.89235	6.80413	6.60176	941.328	1.02593	0.218927	4.68619	2.78332e-06	0.000528347	ENSG00000090857	PDPR
ENSDARG00000061282	glg1a		golgi glycoprotein 1a [Source:ZFIN;Acc:ZDB-GENE-030131-6448]	protein_coding,retained_intron	4.19309	3.79802	3.71244	5.65981	5.4218	5.33607	329.496	1.67256	0.271517	6.16006	7.27196e-10	5.95301e-07	ENSG00000090863	GLG1
ENSDARG00000016771	tfa		transferrin-a [Source:ZFIN;Acc:ZDB-GENE-980526-35]	protein_coding,retained_intron	2.86763	2.66402	2.63471	1.17789	1.9092	1.4269	33.0037	-2.37411	0.627259	-3.7849	0.000153773	0.00888196	ENSG00000091513	TF
ENSDARG00000075682	orc6		origin recognition complex, subunit 6 [Source:ZFIN;Acc:ZDB-GENE-030131-2976]	protein_coding,retained_intron	3.78488	3.31703	4.04551	3.0066	2.60187	2.30068	94.4203	-1.42253	0.407368	-3.49201	0.0004794	0.0182534	ENSG00000091651	ORC6
ENSDARG00000043720	cdc45		CDC45 cell division cycle 45 homolog (S. cerevisiae) [Source:ZFIN;Acc:ZDB-GENE-040426-2710]	protein_coding	2.30045	1.96086	2.86503	1.47892	1.35543	1.37995	24.1487	-2.40885	0.663281	-3.63171	0.000281544	0.0127654	ENSG00000093009	CDC45
ENSDARG00000068166	whrnb		whirlin b [Source:ZFIN;Acc:ZDB-GENE-060526-377]	protein_coding	2.70217	3.24684	2.75446	3.92701	3.65716	3.89013	105.248	1.10131	0.346923	3.17452	0.00150087	0.0392726	ENSG00000095397	WHRN
ENSDARG00000028396	fkbp5		FK506 binding protein 5 [Source:ZFIN;Acc:ZDB-GENE-030616-630]	protein_coding,retained_intron	3.41944	4.15812	3.76091	2.54831	3.01189	3.02007	103.439	-1.20098	0.370368	-3.24266	0.00118421	0.0341647	ENSG00000096060	FKBP5
ENSDARG00000034321	palmdb		palmdelphin b [Source:ZFIN;Acc:ZDB-GENE-090713-3]	processed_transcript,protein_coding	3.20111	3.89299	3.27863	5.54825	3.77961	4.82488	218.262	1.55518	0.432059	3.59947	0.000318864	0.0136934	ENSG00000099260	PALMD
ENSDARG00000009459	slc35e4		solute carrier family 35, member E4 [Source:ZFIN;Acc:ZDB-GENE-050417-407]	protein_coding	1.21185	2.3211	2.59248	4.49567	3.34219	4.11463	101.113	2.55778	0.590969	4.32812	1.5039e-05	0.00180772	ENSG00000100036	SLC35E4
ENSDARG00000043250	ppm1ab		protein phosphatase, Mg2+/Mn2+ dependent, 1Ab [Source:ZFIN;Acc:ZDB-GENE-991102-14]	protein_coding	4.21169	5.02691	4.28311	5.69921	4.93051	5.8418	390.628	1.02205	0.332407	3.07469	0.00210722	0.0482524	ENSG00000100614	PPM1A
ENSDARG00000006838	eef1a2		eukaryotic translation elongation factor 1 alpha 2 [Source:ZFIN;Acc:ZDB-GENE-040718-64]	protein_coding	4.8914	5.89668	5.40914	6.54574	6.32449	6.47207	753.489	1.00097	0.283816	3.52682	0.000420579	0.01681	ENSG00000101210	EEF1A2
ENSDARG00000114885	PXMP4	PXMP4	peroxisomal membrane protein 4 [Source:HGNC Symbol;Acc:HGNC:15920]	protein_coding	5.1828	4.84883	5.55647	4.76535	4.04675	3.91504	316.977	-1.03615	0.334531	-3.09731	0.00195284	0.0462537	ENSG00000101417	PXMP4
ENSDARG00000070835	tnnc2		troponin C type 2 (fast) [Source:ZFIN;Acc:ZDB-GENE-000322-2]	protein_coding	4.92934	3.90823	2.98415	1.56675	2.82952	1.96121	110.24	-2.5963	0.588032	-4.41524	1.00898e-05	0.00148491	ENSG00000101470	TNNC2
ENSDARG00000036584	st8sia5		ST8 alpha-N-acetyl-neuraminide alpha-2,8-sialyltransferase 5 [Source:ZFIN;Acc:ZDB-GENE-060322-8]	protein_coding	4.94053	4.94801	5.37528	6.57251	6.33023	6.09169	661.709	1.26434	0.259983	4.86317	1.15522e-06	0.00027511	ENSG00000101638	ST8SIA5
ENSDARG00000010764	flj13639		flj13639 [Source:ZFIN;Acc:ZDB-GENE-030131-8104]	protein_coding	10.2355	10.2065	10.7971	7.76243	9.32154	9.44192	11357.1	-1.46867	0.360501	-4.07397	4.62194e-05	0.00406296	ENSG00000102796	DHRS12
ENSDARG00000014499	nutf2l		nuclear transport factor 2, like [Source:ZFIN;Acc:ZDB-GENE-020416-1]	protein_coding	4.14231	3.41629	4.04551	2.69196	2.84563	2.82355	106.763	-1.432	0.360516	-3.97209	7.12439e-05	0.00530201	ENSG00000102898	NUTF2
ENSDARG00000025914	si:dkey-190g11.3		si:dkey-190g11.3 [Source:ZFIN;Acc:ZDB-GENE-081104-341]	nonsense_mediated_decay,protein_coding	1.84064	2.1522	1.44185	2.31458	3.27241	2.92515	41.1806	1.74325	0.565622	3.082	0.00205618	0.047667	ENSG00000103254	FAM173A
ENSDARG00000062195	fbxo31		F-box protein 31 [Source:ZFIN;Acc:ZDB-GENE-070628-4]	protein_coding	1.74176	1.67043	1.85301	1.60874	4.22358	3.78594	65.8476	2.79765	0.681437	4.10551	4.03416e-05	0.00372109	ENSG00000103264	FBXO31
ENSDARG00000043697	nefmb		neurofilament, medium polypeptide b [Source:ZFIN;Acc:ZDB-GENE-070103-4]	protein_coding	8.3119	7.76996	8.8986	6.88809	7.13673	7.63511	2906.11	-1.19701	0.310766	-3.85181	0.000117247	0.00749124	ENSG00000104722	NEFM
ENSDARG00000035327	ckma		creatine kinase, muscle a [Source:ZFIN;Acc:ZDB-GENE-980526-109]	protein_coding	6.64251	6.15162	4.59795	3.7127	4.41926	3.95563	463.417	-2.12845	0.422192	-5.04143	4.62063e-07	0.000137253	ENSG00000104879	CKM
ENSDARG00000060041	lig1		ligase I, DNA, ATP-dependent [Source:ZFIN;Acc:ZDB-GENE-110404-2]	protein_coding	4.90288	4.30926	5.07907	3.06809	4.17341	3.87328	224.18	-1.17978	0.369654	-3.19157	0.00141504	0.0378248	ENSG00000105486	LIG1
ENSDARG00000018060	pik3r2		phosphoinositide-3-kinase, regulatory subunit 2 (beta) [Source:ZFIN;Acc:ZDB-GENE-040309-1]	protein_coding	7.48247	7.0312	7.06081	9.0275	7.79428	8.6938	3134.2	1.36886	0.307484	4.4518	8.51531e-06	0.00129847	ENSG00000105647	PIK3R2
ENSDARG00000062801	erfl3		Ets2 repressor factor like 3 [Source:ZFIN;Acc:ZDB-GENE-090529-4]	protein_coding	3.43007	3.58698	2.98415	4.17075	4.27207	4.53997	156.089	1.11222	0.313528	3.54743	0.000389011	0.0159726	ENSG00000105722	ERF
ENSDARG00000042296	dlx5a		distal-less homeobox 5a [Source:ZFIN;Acc:ZDB-GENE-990415-49]	protein_coding	3.75983	4.50236	3.78923	5.61415	5.00053	4.83796	291.561	1.21263	0.33521	3.61751	0.000297446	0.0130934	ENSG00000105880	DLX5
ENSDARG00000002613	rpa3		replication protein A3 [Source:ZFIN;Acc:ZDB-GENE-040426-977]	protein_coding	4.42853	3.90823	4.25631	3.19755	3.51331	3.40715	148.842	-1.01025	0.311869	-3.23936	0.001198	0.0343216	ENSG00000106399	RPA3
ENSDARG00000006896	lhx6		LIM homeobox 6 [Source:ZFIN;Acc:ZDB-GENE-041025-1]	protein_coding	2.30045	2.43069	2.57089	3.76005	4.16059	2.85822	84.9076	1.64993	0.449121	3.67369	0.000239071	0.011772	ENSG00000106852	LHX6
ENSDARG00000056151	tyrp1b		tyrosinase-related protein 1b [Source:ZFIN;Acc:ZDB-GENE-040718-249]	protein_coding	3.12469	3.81429	2.81081	2.23638	2.44153	1.92896	63.0357	-1.60166	0.467966	-3.4226	0.000620261	0.0217452	ENSG00000107165	TYRP1
ENSDARG00000055100	cxcl12b		chemokine (C-X-C motif) ligand 12b (stromal cell-derived factor 1) [Source:ZFIN;Acc:ZDB-GENE-030721-1]	protein_coding	2.97311	3.97488	3.58899	4.51236	4.9604	5.30499	229.944	1.53105	0.353676	4.32895	1.49821e-05	0.00180772	ENSG00000107562	CXCL12
ENSDARG00000069438	neurl1aa		neuralized E3 ubiquitin protein ligase 1Aa [Source:ZFIN;Acc:ZDB-GENE-090311-3]	protein_coding	2.17973	3.72245	1.74148	4.49567	4.1346	4.35207	136.791	1.83683	0.551756	3.32906	0.000871395	0.0275025	ENSG00000107954	NEURL1
ENSDARG00000059556	recql5		RecQ helicase-like 5 [Source:ZFIN;Acc:ZDB-GENE-071214-1]	protein_coding	3.16341	3.7138	3.04805	4.09152	4.55771	4.21835	152.849	1.10085	0.332909	3.30675	0.000943867	0.0289526	ENSG00000108469	RECQL5
ENSDARG00000076679	rai1		retinoic acid induced 1 [Source:ZFIN;Acc:ZDB-GENE-101203-2]	protein_coding	4.23004	4.20823	4.40403	5.32084	5.14421	5.41388	324.247	1.06354	0.24545	4.33301	1.47084e-05	0.00180772	ENSG00000108557	RAI1
ENSDARG00000011727	b9d1		B9 protein domain 1 [Source:ZFIN;Acc:ZDB-GENE-050522-467]	protein_coding,retained_intron	4.38551	4.03858	4.34166	3.58179	2.92358	2.39814	140.541	-1.47825	0.402211	-3.6753	0.00023757	0.0117422	ENSG00000108641	B9D1
ENSDARG00000037894	ezh1		enhancer of zeste 1 polycomb repressive complex 2 subunit [Source:ZFIN;Acc:ZDB-GENE-050114-1]	protein_coding	3.48205	3.73105	3.33094	4.39128	4.87665	4.48557	187.816	1.19944	0.297816	4.02746	5.63815e-05	0.00455855	ENSG00000108799	EZH1
ENSDARG00000035809	col1a1b		collagen, type I, alpha 1b [Source:ZFIN;Acc:ZDB-GENE-030131-4400]	protein_coding	7.06344	6.81984	5.40914	3.62335	4.84093	4.41746	674.712	-2.35628	0.407463	-5.78281	7.34627e-09	3.84886e-06	ENSG00000108821	COL1A1
ENSDARG00000037403	si:dkey-4p15.3		si:dkey-4p15.3 [Source:ZFIN;Acc:ZDB-GENE-121214-31]	processed_transcript,protein_coding	3.88866	5.50648	4.72067	6.0472	5.88825	5.84396	507.507	1.10932	0.363069	3.05539	0.00224767	0.0498712	ENSG00000109971	HSPA8
ENSDARG00000008322	ambra1a		autophagy/beclin-1 regulator 1a [Source:ZFIN;Acc:ZDB-GENE-111104-2]	protein_coding	2.92884	2.84911	3.38142	4.5613	3.60133	4.01829	128.865	1.22748	0.381925	3.21392	0.00130934	0.0360383	ENSG00000110497	AMBRA1
ENSDARG00000020749	caprin2		caprin family member 2 [Source:ZFIN;Acc:ZDB-GENE-040812-2]	protein_coding	2.66668	2.89573	2.63471	3.58179	4.11479	3.59359	97.3425	1.30967	0.356678	3.67185	0.000240798	0.0118126	ENSG00000110888	CAPRIN2
ENSDARG00000043457	gapdh		glyceraldehyde-3-phosphate dehydrogenase [Source:ZFIN;Acc:ZDB-GENE-030115-1]	protein_coding,retained_intron	6.11973	5.72445	4.87398	4.14244	3.82093	4.11463	375.358	-1.7848	0.33171	-5.38061	7.42345e-08	2.85977e-05	ENSG00000111640	GAPDH
ENSDARG00000030716	ing4		inhibitor of growth family, member 4 [Source:ZFIN;Acc:ZDB-GENE-050522-47]	protein_coding	7.4305	6.30052	7.57829	6.08488	6.07918	6.22385	1276.8	-1.13224	0.316822	-3.57374	0.000351916	0.0145867	ENSG00000111653	ING4
ENSDARG00000057334	cmasa		cytidine monophosphate N-acetylneuraminic acid synthetase a [Source:ZFIN;Acc:ZDB-GENE-050420-277]	protein_coding,retained_intron	1.99172	1.74021	1.57794	2.90915	3.7284	1.71865	44.2237	2.04813	0.667888	3.06657	0.00216531	0.0490903	ENSG00000111726	CMAS
ENSDARG00000006060	crybg1b		crystallin beta-gamma domain containing 1b [Source:ZFIN;Acc:ZDB-GENE-030131-7179]	protein_coding	1.80843	2.59036	2.45781	3.78773	3.52336	3.69297	81.2306	1.81157	0.418565	4.32805	1.50436e-05	0.00180772	ENSG00000112297	CRYBG1
ENSDARG00000036875	rps12		ribosomal protein S12 [Source:ZFIN;Acc:ZDB-GENE-030131-8951]	protein_coding	11.8002	11.2894	12.0309	10.7411	10.6325	10.6044	30067.6	-1.11207	0.244075	-4.55624	5.20785e-06	0.000874518	ENSG00000112306	RPS12
ENSDARG00000003449	pde10a		phosphodiesterase 10A [Source:ZFIN;Acc:ZDB-GENE-040426-1115]	protein_coding	2.17973	2.95562	2.201	4.49007	3.93825	4.1289	118.44	2.15322	0.397802	5.4128	6.20479e-08	2.46274e-05	ENSG00000112541	PDE10A
ENSDARG00000088157	smoc2		SPARC related modular calcium binding 2 [Source:ZFIN;Acc:ZDB-GENE-021031-5]	protein_coding	1.30714	1.16132	1.29156	1.80211	2.69373	1.7559	16.7327	2.63932	0.815038	3.23828	0.00120252	0.0343216	ENSG00000112562	SMOC2
ENSDARG00000089372	clk4a		CDC-like kinase 4a [Source:ZFIN;Acc:ZDB-GENE-030131-576]	protein_coding	7.87301	7.96245	8.25044	9.87847	9.68659	9.60166	6543.68	1.66721	0.218501	7.6302	2.34393e-14	7.67518e-11	ENSG00000113240	CLK4
ENSDARG00000036028	arrdc3b		arrestin domain containing 3b [Source:ZFIN;Acc:ZDB-GENE-040912-182]	protein_coding	5.68225	6.08948	5.26533	4.09152	4.4721	4.32134	407.238	-1.53923	0.283876	-5.42219	5.88747e-08	2.46274e-05	ENSG00000113369	ARRDC3
ENSDARG00000110357	txndc15		thioredoxin domain containing 15 [Source:ZFIN;Acc:ZDB-GENE-070615-36]	protein_coding	4.17426	3.90063	4.24272	4.56663	5.38093	5.21424	280.702	1.03764	0.301261	3.44433	0.000572487	0.0206001	ENSG00000113621	TXNDC15
ENSDARG00000038882	smc4		structural maintenance of chromosomes 4 [Source:ZFIN;Acc:ZDB-GENE-020419-21]	processed_transcript,protein_coding	4.31847	3.25878	4.79238	2.89225	3.26044	3.31032	144.013	-1.33049	0.424552	-3.13386	0.00172524	0.0424792	ENSG00000113810	SMC4
ENSDARG00000029445	EIF1B	EIF1B	eukaryotic translation initiation factor 1B [Source:HGNC Symbol;Acc:HGNC:30792]	protein_coding	6.35953	6.09115	6.74621	5.52376	5.18277	5.33607	733.617	-1.14056	0.261205	-4.36651	1.26247e-05	0.00174061	ENSG00000114784	EIF1B
ENSDARG00000104550	clcn2b		chloride channel, voltage-sensitive 2b [Source:ZFIN;Acc:ZDB-GENE-151006-1]	protein_coding	1.39653	1.25964	1.53399	2.43617	2.35415	2.87525	27.0261	2.59636	0.615192	4.2204	2.43867e-05	0.00254886	ENSG00000114859	CLCN2
ENSDARG00000040907	gcgb		glucagon b [Source:ZFIN;Acc:ZDB-GENE-040712-2]	protein_coding	3.26185	5.6918	3.3564	2.69196	1.9092	1.96121	145.737	-3.02273	0.956997	-3.15856	0.0015855	0.0402459	ENSG00000115263	GCG
ENSDARG00000099177	dok1b		docking protein 1b [Source:ZFIN;Acc:ZDB-GENE-040426-2063]	protein_coding	3.26185	3.69636	3.74172	4.63934	4.74971	4.06356	182.846	1.03863	0.327602	3.17041	0.00152226	0.0395339	ENSG00000115325	DOK1
ENSDARG00000101161	orc4		origin recognition complex, subunit 4 [Source:ZFIN;Acc:ZDB-GENE-040426-2224]	protein_coding	4.02806	3.06844	4.06108	2.61163	2.37649	2.59598	93.326	-1.67617	0.413742	-4.05125	5.09452e-05	0.00427744	ENSG00000115947	ORC4
ENSDARG00000020284	si:ch211-278j3.3		si:ch211-278j3.3 [Source:ZFIN;Acc:ZDB-GENE-041014-147]	protein_coding	7.16711	7.38371	7.50619	6.72466	6.40415	5.7269	1441.21	-1.05922	0.286388	-3.69854	0.000216842	0.0110576	ENSG00000116514	RNF19B
ENSDARG00000059367	mfap2		microfibril associated protein 2 [Source:ZFIN;Acc:ZDB-GENE-030131-6710]	protein_coding	5.66437	3.01313	4.42825	2.54831	3.04016	3.47574	186.598	-1.99438	0.546905	-3.64666	0.000265671	0.0126999	ENSG00000117122	MFAP2
ENSDARG00000030440	rsrp1		arginine/serine-rich protein 1 [Source:ZFIN;Acc:ZDB-GENE-060616-210]	processed_transcript,protein_coding,retained_intron	7.15995	8.22948	7.31571	9.33676	9.14017	9.13063	4651.57	1.54229	0.288047	5.35432	8.58775e-08	3.21378e-05	ENSG00000117616	RSRP1
ENSDARG00000004169	stmn1a		stathmin 1a [Source:ZFIN;Acc:ZDB-GENE-031006-14]	nonsense_mediated_decay,protein_coding	5.87537	4.7508	5.79396	4.694	4.22358	4.64298	395.777	-1.12327	0.336424	-3.33885	0.000841274	0.0268103	ENSG00000117632	STMN1
ENSDARG00000038980	txndc12		thioredoxin domain containing 12 (endoplasmic reticulum) [Source:ZFIN;Acc:ZDB-GENE-050522-497]	protein_coding	5.27113	4.57577	5.13898	3.14144	3.51331	4.21835	247.845	-1.5215	0.357428	-4.25681	2.07361e-05	0.00223518	ENSG00000117862	TXNDC12
ENSDARG00000051748	ccnd2a		cyclin D2, a [Source:ZFIN;Acc:ZDB-GENE-070424-30]	processed_transcript,protein_coding	3.76823	4.16448	3.94	4.87695	5.22648	4.7576	254.151	1.07643	0.279754	3.84778	0.000119193	0.00757859	ENSG00000118971	CCND2
ENSDARG00000043680	ylpm1		YLP motif containing 1 [Source:ZFIN;Acc:ZDB-GENE-030131-2196]	protein_coding	3.98548	4.30926	4.51559	4.99247	4.89998	5.85473	326.632	1.07445	0.324216	3.31401	0.000919689	0.0287481	ENSG00000119596	YLPM1
ENSDARG00000088929	ypel5		yippee-like 5 [Source:ZFIN;Acc:ZDB-GENE-040426-1220]	protein_coding	2.4541	2.69949	3.3564	3.08306	4.80018	5.15969	161.082	1.9844	0.502932	3.94567	7.95787e-05	0.00572704	ENSG00000119801	YPEL5
ENSDARG00000039185	nfyba		nuclear transcription factor Y, beta a [Source:ZFIN;Acc:ZDB-GENE-050417-13]	protein_coding	7.81288	7.75686	7.95576	6.51984	6.4244	6.93179	1942.72	-1.25248	0.224602	-5.57644	2.45496e-08	1.12832e-05	ENSG00000120837	NFYB
ENSDARG00000021239	apaf1		apoptotic peptidase activating factor 1 [Source:ZFIN;Acc:ZDB-GENE-000616-4]	processed_transcript,protein_coding	2.63028	1.9898	2.43409	3.65375	3.16095	3.24632	68.3234	1.35709	0.427522	3.17432	0.0015019	0.0392726	ENSG00000120868	APAF1
ENSDARG00000022817	pvalb3		parvalbumin 3 [Source:ZFIN;Acc:ZDB-GENE-040426-945]	protein_coding	5.49509	4.63192	2.96773	2.45931	2.3985	2.1688	161.2	-2.97477	0.526544	-5.64962	1.608e-08	8.1006e-06	ENSG00000122543	OCM
ENSDARG00000024433	pvalb4		parvalbumin 4 [Source:ZFIN;Acc:ZDB-GENE-040625-48]	protein_coding	6.21189	6.02454	3.87981	2.82259	3.10851	2.65633	325.866	-3.22863	0.472652	-6.83089	8.43916e-12	1.3817e-08	ENSG00000122543	OCM
ENSDARG00000037789	pvalb1		parvalbumin 1 [Source:ZFIN;Acc:ZDB-GENE-040625-57]	protein_coding	9.90527	8.52467	7.55717	5.77031	6.98954	6.50799	3537.24	-2.53096	0.749582	-3.37649	0.000734165	0.0243979	ENSG00000122543	OCM
ENSDARG00000051970	smu1b		SMU1, DNA replication regulator and spliceosomal factor b [Source:ZFIN;Acc:ZDB-GENE-130530-635]	protein_coding	1.87215	1.3956	1.85301	2.90915	2.99754	2.59598	38.3747	1.96699	0.532579	3.69332	0.000221341	0.0111936	ENSG00000122692	SMU1
ENSDARG00000097827	lrp1aa		low density lipoprotein receptor-related protein 1Aa [Source:ZFIN;Acc:ZDB-GENE-030131-7889]	protein_coding	6.02479	6.35158	6.05725	7.37158	7.16749	7.2195	1301.52	1.0979	0.215645	5.09123	3.55742e-07	0.000113647	ENSG00000123384	LRP1
ENSDARG00000063001	atp8a1		ATPase phospholipid transporting 8A1 [Source:ZFIN;Acc:ZDB-GENE-060929-36]	protein_coding	2.59295	2.59036	2.57089	3.95983	3.38691	3.24632	82.0511	1.27297	0.386352	3.29485	0.00098474	0.029926	ENSG00000124406	ATP8A1
ENSDARG00000039066	klhl31		kelch-like family member 31 [Source:ZFIN;Acc:ZDB-GENE-030131-2052]	protein_coding	3.26185	2.1522	1.95654	1.28537	1.74713	1.55922	29.1951	-2.14911	0.694931	-3.09256	0.00198441	0.0464055	ENSG00000124743	KLHL31
ENSDARG00000098834	sox4b		SRY (sex determining region Y)-box 4b [Source:ZFIN;Acc:ZDB-GENE-040426-1274]	protein_coding	6.2272	5.2938	6.73047	5.10677	5.2719	5.23747	636.287	-1.069	0.33811	-3.16169	0.00156856	0.0401269	ENSG00000124766	SOX4
ENSDARG00000015252	st3gal3b		ST3 beta-galactoside alpha-2,3-sialyltransferase 3b [Source:ZFIN;Acc:ZDB-GENE-050411-13]	processed_transcript,protein_coding	2.81995	3.17307	3.22435	3.84155	4.67955	4.03353	137.549	1.34597	0.357476	3.76521	0.000166409	0.00936746	ENSG00000126091	ST3GAL3
ENSDARG00000099155	tpst2		tyrosylprotein sulfotransferase 2 [Source:ZFIN;Acc:ZDB-GENE-040426-1400]	protein_coding	2.64859	2.97022	3.10924	1.60874	1.35543	2.39814	42.9724	-1.82427	0.595823	-3.06176	0.0022004	0.0493508	ENSG00000128294	TPST2
ENSDARG00000076213	DOCK4 (1 of many)	DOCK4 (1 of many)	dedicator of cytokinesis 4 [Source:HGNC Symbol;Acc:HGNC:19192]	protein_coding	3.3428	3.87759	3.16794	4.70856	4.84093	4.5559	197.388	1.35187	0.310757	4.35025	1.35982e-05	0.00178989	ENSG00000128512	DOCK4
ENSDARG00000057323	e2f8		E2F transcription factor 8 [Source:ZFIN;Acc:ZDB-GENE-041111-260]	protein_coding	2.32343	2.29815	1.81678	1.17789	1.05646	1.28121	16.3611	-3.31401	0.836251	-3.96294	7.40331e-05	0.00541724	ENSG00000129173	E2F8
ENSDARG00000079802	aanat2		arylalkylamine N-acetyltransferase 2 [Source:ZFIN;Acc:ZDB-GENE-991019-6]	protein_coding	3.27369	1.43821	2.91729	1.33624	1.05646	1.37995	30.4002	-3.58002	0.848511	-4.21918	2.45195e-05	0.00254886	ENSG00000129673	AANAT
ENSDARG00000073773	tti2		TELO2 interacting protein 2 [Source:ZFIN;Acc:ZDB-GENE-110411-25]	protein_coding	3.88866	4.22049	4.60859	2.63213	3.53334	1.89597	134.446	-1.76416	0.492249	-3.58388	0.000338523	0.0141209	ENSG00000129696	TTI2
ENSDARG00000103907	sgo1		shugoshin 1 [Source:ZFIN;Acc:ZDB-GENE-070112-422]	protein_coding	2.39024	2.12637	3.18225	1.43291	1.35543	1.37995	29.1796	-2.80417	0.649313	-4.31867	1.5697e-05	0.00185225	ENSG00000129810	SGO1
ENSDARG00000019417	gadd45ga		growth arrest and DNA-damage-inducible, gamma a [Source:ZFIN;Acc:ZDB-GENE-040426-1882]	protein_coding,retained_intron	6.62064	6.537	7.04034	5.6623	5.58182	5.83311	928.04	-1.11716	0.239901	-4.65677	3.21207e-06	0.000593222	ENSG00000130222	GADD45G
ENSDARG00000020467	safb		scaffold attachment factor B [Source:ZFIN;Acc:ZDB-GENE-030131-698]	processed_transcript,protein_coding	4.89906	5.27335	5.01256	6.30359	6.4244	6.56943	686.337	1.39094	0.227019	6.12699	8.95589e-10	6.90025e-07	ENSG00000130254	SAFB2
ENSDARG00000019208	camsap1a		calmodulin regulated spectrin-associated protein 1a [Source:ZFIN;Acc:ZDB-GENE-060518-4]	protein_coding	4.35796	4.87233	4.42223	5.20927	5.81855	5.74554	406.234	1.08281	0.278422	3.88908	0.000100623	0.00672429	ENSG00000130559	CAMSAP1
ENSDARG00000013752	tnni2a.3		troponin I type 2a (skeletal, fast), tandem duplicate 3 [Source:ZFIN;Acc:ZDB-GENE-040718-80]	protein_coding	4.16156	1.4796	1.81678	1.121	1.21367	1.17521	37.9458	-4.62583	0.964197	-4.7976	1.60578e-06	0.000352743	ENSG00000130598	TNNI2
ENSDARG00000045142	hbae5		hemoglobin, alpha embryonic 5 [Source:ZFIN;Acc:ZDB-GENE-101028-1]	processed_transcript,protein_coding	2.55462	1.21132	2.02164	1	1	1.22918	13.2262	-4.24871	1.24185	-3.42128	0.000623265	0.0217452	ENSG00000130656	HBZ
ENSDARG00000069735	hbaa2		hemoglobin, alpha adult 2 [Source:ZFIN;Acc:ZDB-GENE-081104-38]	protein_coding	4.71149	4.41439	3.33094	3.09788	1.9092	2.44451	126.009	-2.15724	0.491531	-4.38883	1.13963e-05	0.00162249	ENSG00000130656	HBZ
ENSDARG00000079078	si:ch211-5k11.8		si:ch211-5k11.8 [Source:ZFIN;Acc:ZDB-GENE-131121-640]	protein_coding	10.2958	9.25441	10.4736	8.07013	8.57749	8.26533	8461.99	-1.82153	0.310047	-5.87501	4.2281e-09	2.61223e-06	ENSG00000130656	HBZ
ENSDARG00000097011	hbaa1		hemoglobin, alpha adult 1 [Source:ZFIN;Acc:ZDB-GENE-980526-79]	protein_coding	8.99915	8.01706	9.09974	7.83499	7.30783	7.19258	3672.96	-1.34824	0.313036	-4.30697	1.65502e-05	0.00191836	ENSG00000130656	HBZ
ENSDARG00000015947	matn4		matrilin 4 [Source:ZFIN;Acc:ZDB-GENE-050208-64]	protein_coding	2.81995	2.04599	1.53399	3.12707	3.06789	4.06356	70.3678	1.74215	0.560039	3.11077	0.00186603	0.0447642	ENSG00000132561	MATN2
ENSDARG00000059075	nip7		NIP7, nucleolar pre-rRNA processing protein [Source:ZFIN;Acc:ZDB-GENE-050522-256]	protein_coding	5.16383	4.64563	4.86957	3.41431	3.93072	4.10745	241.003	-1.21387	0.305316	-3.97578	7.01503e-05	0.00525045	ENSG00000132603	NIP7
ENSDARG00000099412	bcan		brevican [Source:ZFIN;Acc:ZDB-GENE-030131-6045]	protein_coding	5.82796	6.00518	4.75458	6.39791	7.53839	6.29517	955.949	1.24923	0.38325	3.25957	0.00111581	0.0328424	ENSG00000132692	BCAN
ENSDARG00000062483	lyve1b		lymphatic vessel endothelial hyaluronic receptor 1b [Source:ZFIN;Acc:ZDB-GENE-030131-9516]	protein_coding	3.4718	2.88036	3.07897	1.72784	2.26112	2.11247	54.4444	-1.73175	0.460643	-3.75942	0.000170305	0.00946267	ENSG00000133800	LYVE1
ENSDARG00000037000	fkbp11		FK506 binding protein 11 [Source:ZFIN;Acc:ZDB-GENE-030616-357]	processed_transcript,protein_coding	4.08967	4.2744	4.09929	3.49489	3.3308	2.95749	140.419	-1.06561	0.316505	-3.36682	0.000760414	0.0248998	ENSG00000134285	FKBP11
ENSDARG00000011582	sox5		SRY (sex determining region Y)-box 5 [Source:ZFIN;Acc:ZDB-GENE-000607-13]	protein_coding	3.37614	3.27062	3.51178	5.43319	4.70184	4.8423	231.564	1.82621	0.31117	5.86887	4.38763e-09	2.61223e-06	ENSG00000134532	SOX5
ENSDARG00000070494	pdgfra		platelet-derived growth factor receptor, alpha polypeptide [Source:ZFIN;Acc:ZDB-GENE-990415-208]	protein_coding	3.04399	3.40559	3.54537	4.39728	4.75399	4.2448	168.813	1.28842	0.317445	4.05873	4.93397e-05	0.00419644	ENSG00000134853	PDGFRA
ENSDARG00000028306	prph		peripherin [Source:ZFIN;Acc:ZDB-GENE-990415-207]	protein_coding	3.38709	3.06844	4.20818	2.38876	2.74616	2.76994	87.9768	-1.33161	0.434851	-3.06223	0.00219696	0.0493508	ENSG00000135406	PRPH
ENSDARG00000028335	hmga1a		high mobility group AT-hook 1a [Source:ZFIN;Acc:ZDB-GENE-010502-1]	protein_coding,retained_intron	8.05519	7.08751	8.18976	6.74598	6.87746	6.954	2052.91	-1.04083	0.293523	-3.546	0.000391124	0.0159986	ENSG00000137309	HMGA1
ENSDARG00000052604	cpeb2		cytoplasmic polyadenylation element binding protein 2 [Source:ZFIN;Acc:ZDB-GENE-130530-639]	protein_coding	1.90298	2.25112	2.69583	5.07342	3.26044	3.193	109.778	2.35156	0.562945	4.17726	2.95047e-05	0.00297271	ENSG00000137449	CPEB2
ENSDARG00000013892	sorl1		sortilin-related receptor, L(DLR class) A repeats containing [Source:ZFIN;Acc:ZDB-GENE-050208-22]	protein_coding	3.63681	3.08194	3.07897	4.10626	4.33618	4.48002	151.864	1.16852	0.322772	3.62027	0.000294301	0.0130934	ENSG00000137642	SORL1
ENSDARG00000090381	CABZ01072157.1			protein_coding	2.25337	2.3211	2.25615	3.57121	3.0951	2.92515	60.4058	1.34103	0.418917	3.20119	0.0013686	0.0371138	ENSG00000137841	PLCB2
ENSDARG00000042940	nab1a		NGFI-A binding protein 1a (EGR1 binding protein 1) [Source:ZFIN;Acc:ZDB-GENE-050208-574]	protein_coding	2.66668	2.66402	3.12414	3.99192	4.14114	4.34598	124.585	1.60491	0.33461	4.79635	1.61586e-06	0.000352743	ENSG00000138386	NAB1
ENSDARG00000073883	clstn3		calsyntenin 3 [Source:ZFIN;Acc:ZDB-GENE-100921-73]	protein_coding	5.74529	6.28601	5.90812	7.14421	7.24848	7.51668	1291.7	1.31113	0.235247	5.5734	2.4982e-08	1.12832e-05	ENSG00000139182	CLSTN3
ENSDARG00000010591	foxn4		forkhead box N4 [Source:ZFIN;Acc:ZDB-GENE-990415-277]	processed_transcript,protein_coding	4.31847	2.60913	3.97329	1.76545	1.71242	2.98912	88.5573	-2.10557	0.605842	-3.47544	0.000510015	0.0189778	ENSG00000139445	FOXN4
ENSDARG00000059923	slc25a47a		solute carrier family 25, member 47a [Source:ZFIN;Acc:ZDB-GENE-060616-266]	protein_coding,retained_intron	1.30714	1.70574	1.1819	2.61163	2.37649	2.6952	27.0451	2.51767	0.646358	3.89516	9.81325e-05	0.00662546	ENSG00000140107	SLC25A47
ENSDARG00000033683	tpma		alpha-tropomyosin [Source:ZFIN;Acc:ZDB-GENE-990415-269]	protein_coding	6.41674	5.35347	4.60328	4.27222	4.63853	4.26432	401.555	-1.35911	0.398163	-3.41345	0.000641448	0.0221097	ENSG00000140416	TPM1
ENSDARG00000078083	armc5		armadillo repeat containing 5 [Source:ZFIN;Acc:ZDB-GENE-030131-7382]	protein_coding	3.01605	3.50916	3.07897	4.36089	4.12803	3.86478	135.33	1.06295	0.331672	3.20484	0.00135139	0.0367993	ENSG00000140691	ARMC5
ENSDARG00000006923	cacna1ab		calcium channel, voltage-dependent, P/Q type, alpha 1A subunit, b [Source:ZFIN;Acc:ZDB-GENE-090514-3]	processed_transcript,protein_coding	7.58526	8.24043	8.1871	9.47566	8.84147	9.29603	5075.75	1.17237	0.262668	4.46334	8.06925e-06	0.00125823	ENSG00000141837	CACNA1A
ENSDARG00000091317	hunk		hormonally up-regulated Neu-associated kinase [Source:ZFIN;Acc:ZDB-GENE-050309-240]	protein_coding,retained_intron	3.26185	1.63423	3.21045	1.80211	1.21367	1.47237	37.1964	-2.66733	0.734697	-3.63052	0.000282856	0.0127654	ENSG00000142149	HUNK
ENSDARG00000105389	mmel1		membrane metallo-endopeptidase-like 1 [Source:ZFIN;Acc:ZDB-GENE-101112-2]	protein_coding,retained_intron	4.35238	4.36554	4.17279	6.3179	5.33317	4.50211	376.202	1.3472	0.399266	3.3742	0.000740316	0.0244865	ENSG00000142606	MMEL1
ENSDARG00000055996	rps8a		ribosomal protein S8a [Source:ZFIN;Acc:ZDB-GENE-030131-8626]	processed_transcript,protein_coding,retained_intron	10.4702	10.2098	10.8732	9.5432	9.26857	9.67384	13226.1	-1.07573	0.244694	-4.39622	1.10154e-05	0.00158549	ENSG00000142937	RPS8
ENSDARG00000073978	crabp2a		cellular retinoic acid binding protein 2, a [Source:ZFIN;Acc:ZDB-GENE-020320-4]	nonsense_mediated_decay,protein_coding	4.32986	1.74021	2.22884	1.56675	1.44274	1.8622	50.8282	-2.77961	0.768696	-3.61601	0.000299183	0.013106	ENSG00000143320	CRABP2
ENSDARG00000077620	cdca7a		cell division cycle associated 7a [Source:ZFIN;Acc:ZDB-GENE-050417-29]	protein_coding	3.39796	2.38785	3.40602	2.06599	2.28495	2.05385	55.0837	-1.53028	0.491298	-3.11478	0.00184085	0.0443363	ENSG00000144354	CDCA7
ENSDARG00000007257	rab5ab		RAB5A, member RAS oncogene family, b [Source:ZFIN;Acc:ZDB-GENE-040122-3]	protein_coding	4.94053	4.73807	4.88277	6.06617	5.83881	6.08622	526.702	1.17146	0.228907	5.11762	3.09408e-07	0.000103914	ENSG00000144566	RAB5A
ENSDARG00000098359	il17rd		interleukin 17 receptor D [Source:ZFIN;Acc:ZDB-GENE-020320-5]	protein_coding	2.4541	2.94088	2.08394	3.09788	3.9002	3.66387	81.7007	1.37468	0.43607	3.15242	0.00161921	0.0407071	ENSG00000144730	IL17RD
ENSDARG00000058284	CT990561.1		EPH receptor A5 [Source:NCBI gene;Acc:797595]	protein_coding	1.30714	1.5971	1.23777	3.39044	2.42018	1.89597	30.5146	2.8469	0.719613	3.95616	7.61655e-05	0.00554231	ENSG00000145242	EPHA5
ENSDARG00000101270	klhl8		kelch-like family member 8 [Source:ZFIN;Acc:ZDB-GENE-070209-226]	protein_coding	3.8095	4.43031	4.1365	5.72807	6.22023	6.12588	468.826	1.99093	0.272697	7.30088	2.85881e-13	6.24078e-10	ENSG00000145332	KLHL8
ENSDARG00000035692	rps3a		ribosomal protein S3A [Source:ZFIN;Acc:ZDB-GENE-030131-9184]	protein_coding,retained_intron	10.3212	9.99959	10.731	9.48468	9.23533	9.29327	11823.8	-1.07496	0.247289	-4.34699	1.3802e-05	0.00178989	ENSG00000145425	RPS3A
ENSDARG00000089769	hapln1a		hyaluronan and proteoglycan link protein 1a [Source:ZFIN;Acc:ZDB-GENE-050302-175]	protein_coding	4.45479	2.81718	3.58899	2.23638	2.62072	2.95749	94.8601	-1.51033	0.492536	-3.06643	0.0021663	0.0490903	ENSG00000145681	HAPLN1
ENSDARG00000056659	ttbk1b		tau tubulin kinase 1b [Source:ZFIN;Acc:ZDB-GENE-100609-5]	protein_coding	2.85191	3.44792	3.45398	4.57195	4.29571	4.42904	161.817	1.32478	0.320254	4.13665	3.52409e-05	0.00334482	ENSG00000146216	TTBK1
ENSDARG00000021916	vax1		ventral anterior homeobox 1 [Source:ZFIN;Acc:ZDB-GENE-030904-9]	protein_coding	5.60231	6.04018	5.85775	6.6246	7.1078	7.29499	1090.21	1.18766	0.250855	4.73445	2.19649e-06	0.000449526	ENSG00000148704	VAX1
ENSDARG00000091150	mki67		marker of proliferation Ki-67 [Source:ZFIN;Acc:ZDB-GENE-030131-9771]	protein_coding	4.06943	2.76791	4.27646	2.82259	2.50377	2.82355	101.473	-1.45717	0.461999	-3.15404	0.00161026	0.0406242	ENSG00000148773	MKI67
ENSDARG00000015263	adma		adrenomedullin a [Source:ZFIN;Acc:ZDB-GENE-120221-5]	protein_coding	2.02013	1.9898	1.95654	2.18179	3.14802	4.32134	64.8857	2.16673	0.585857	3.6984	0.000216965	0.0110576	ENSG00000148926	ADM
ENSDARG00000104071	hikeshi		Hikeshi, heat shock protein nuclear import factor [Source:ZFIN;Acc:ZDB-GENE-050417-34]	protein_coding,retained_intron	4.46515	5.16017	4.37318	5.71371	6.18742	5.63742	476.494	1.19637	0.299514	3.99438	6.48647e-05	0.00495487	ENSG00000149196	HIKESHI
ENSDARG00000099194	CABZ01058261.1		inner centromere protein [Source:NCBI gene;Acc:572121]	protein_coding	4.50087	3.1217	5.01256	3.05296	3.43029	2.85822	155.958	-1.53784	0.466939	-3.29346	0.000989635	0.0300052	ENSG00000149503	INCENP
ENSDARG00000077582	ank3b		ankyrin 3b [Source:ZFIN;Acc:ZDB-GENE-060621-2]	protein_coding,retained_intron	1.67187	1.67043	2.05313	3.18373	2.33145	2.76994	38.4125	1.69923	0.540666	3.14284	0.00167316	0.0419026	ENSG00000151150	ANK3
ENSDARG00000103490	dpysl4		dihydropyrimidinase-like 4 [Source:ZFIN;Acc:ZDB-GENE-050720-3]	protein_coding	4.64007	4.52231	4.46382	3.58179	3.84517	3.55184	190.879	-1.02457	0.275552	-3.71825	0.000200609	0.0106812	ENSG00000151640	DPYSL4
ENSDARG00000001452	adam8a		ADAM metallopeptidase domain 8a [Source:ZFIN;Acc:ZDB-GENE-030616-622]	protein_coding,retained_intron	2.89856	2.12637	1.88835	1.38538	1.35543	1.28121	22.1875	-2.60119	0.710487	-3.66114	0.000251098	0.0122263	ENSG00000151651	ADAM8
ENSDARG00000078433	spc25		SPC25, NDC80 kinetochore complex component, homolog (S. cerevisiae) [Source:ZFIN;Acc:ZDB-GENE-060810-13]	protein_coding	2.88318	1.87039	2.17261	1.121	1.48449	1.60076	23.0248	-2.2873	0.741814	-3.08338	0.00204662	0.0475295	ENSG00000152253	SPC25
ENSDARG00000074989	sparcl1		SPARC-like 1 [Source:ZFIN;Acc:ZDB-GENE-060130-6]	protein_coding,retained_intron	2.30045	2.40943	1.98946	1.23263	1.48449	1.33143	19.643	-2.32411	0.681772	-3.40893	0.00065217	0.0223314	ENSG00000152583	SPARCL1
ENSDARG00000052150	pbx4		pre-B-cell leukemia transcription factor 4 [Source:ZFIN;Acc:ZDB-GENE-000201-18]	protein_coding	7.96035	5.73089	7.85162	5.9848	5.58662	5.85043	1380.21	-1.72988	0.423991	-4.07999	4.50375e-05	0.00398582	ENSG00000153779	TGIF2LX
ENSDARG00000057159	ankrd29		ankyrin repeat domain 29 [Source:ZFIN;Acc:ZDB-GENE-050208-655]	protein_coding	2.41185	2.38785	1.88835	1.17789	1.16315	1.4269	18.7889	-2.83394	0.749018	-3.78354	0.00015461	0.00888196	ENSG00000154065	ANKRD29
ENSDARG00000099841	PRKCA	PRKCA	protein kinase C alpha [Source:HGNC Symbol;Acc:HGNC:9393]	protein_coding	1.80843	2.75111	2.40997	4.1847	3.24837	4.17776	96.956	2.03041	0.461687	4.3978	1.09352e-05	0.00158549	ENSG00000154229	PRKCA
ENSDARG00000026871	uchl1		ubiquitin carboxyl-terminal esterase L1 (ubiquitin thiolesterase) [Source:ZFIN;Acc:ZDB-GENE-030131-3844]	protein_coding,retained_intron	4.92934	6.6122	5.39998	4.67436	4.5479	4.15702	446.759	-1.45554	0.390866	-3.72387	0.000196191	0.0105316	ENSG00000154277	UCHL1
ENSDARG00000015968	rabgef1l		RAB guanine nucleotide exchange factor (GEF) 1, like [Source:ZFIN;Acc:ZDB-GENE-040426-813]	protein_coding,retained_intron	1.21185	1.21132	1.06322	1.83786	1.93954	1.89597	11.491	2.78688	0.890387	3.12997	0.00174825	0.0427213	ENSG00000154710	RABGEF1
ENSDARG00000076420	dkk2		dickkopf WNT signaling pathway inhibitor 2 [Source:ZFIN;Acc:ZDB-GENE-080204-14]	protein_coding	1.16173	1.21132	1	1.33624	3.43029	3.00468	30.9834	4.73452	0.966663	4.8978	9.69142e-07	0.000235071	ENSG00000155011	DKK2
ENSDARG00000075189	cntnap5b		contactin associated protein-like 5b [Source:ZFIN;Acc:ZDB-GENE-070705-209]	protein_coding	3.54205	3.53884	2.63471	4.39128	4.22973	4.22501	149.679	1.13189	0.355811	3.18116	0.00146686	0.0389714	ENSG00000155052	CNTNAP5
ENSDARG00000054929	zgc:110540		zgc:110540 [Source:ZFIN;Acc:ZDB-GENE-050327-77]	protein_coding	3.78488	2.59036	3.94	1.80211	1.84654	2.24936	70.0205	-2.36203	0.511288	-4.61976	3.84183e-06	0.000680003	ENSG00000156136	DCK
ENSDARG00000054588	cox6a2		cytochrome c oxidase subunit 6A2 [Source:ZFIN;Acc:ZDB-GENE-040912-129]	protein_coding,retained_intron	2.86763	2.25112	3.12414	1.56675	1.67684	1.7559	36.6104	-2.09792	0.546553	-3.83845	0.000123815	0.00779813	ENSG00000156885	COX6A2
ENSDARG00000063250	spata2		spermatogenesis associated 2 [Source:ZFIN;Acc:ZDB-GENE-070822-5]	protein_coding	3.23786	3.08194	3.41816	3.7413	4.45645	4.16397	137.765	1.03347	0.33325	3.10117	0.00192755	0.0459874	ENSG00000158480	SPATA2
ENSDARG00000094577	cdc42se2		CDC42 small effector 2 [Source:ZFIN;Acc:ZDB-GENE-080204-45]	protein_coding	1.67187	1.83893	1.95654	2.87514	2.35415	3.02007	37.7874	1.61743	0.510597	3.16772	0.00153638	0.0396616	ENSG00000158985	CDC42SE2
ENSDARG00000061478	igf2bp1		insulin-like growth factor 2 mRNA binding protein 1 [Source:ZFIN;Acc:ZDB-GENE-060929-1258]	protein_coding,retained_intron	3.63681	3.19808	3.75135	2.20934	2.28495	2.51139	76.3136	-1.69541	0.389546	-4.35226	1.34741e-05	0.00178989	ENSG00000159217	IGF2BP1
ENSDARG00000075569	gpbp1l1		GC-rich promoter binding protein 1-like 1 [Source:ZFIN;Acc:ZDB-GENE-031118-220]	protein_coding	3.11155	3.09532	3.09419	5.17823	4.57231	4.66273	195.293	1.98042	0.305756	6.47714	9.34776e-11	1.20808e-07	ENSG00000159592	GPBP1L1
ENSDARG00000030463	tppp3		tubulin polymerization-promoting protein family member 3 [Source:ZFIN;Acc:ZDB-GENE-040426-1909]	protein_coding	4.20551	2.55207	2.25615	1.72784	2.0269	2.08346	57.1778	-2.07082	0.623978	-3.31874	0.00090425	0.0284025	ENSG00000159713	TPPP3
ENSDARG00000061161	ube2j2		ubiquitin-conjugating enzyme E2, J2 (UBC6 homolog, yeast) [Source:ZFIN;Acc:ZDB-GENE-070410-28]	protein_coding	1.35253	1.25964	1	2.48208	1.87821	1.7559	14.9759	2.76903	0.905728	3.05724	0.00223386	0.0496806	ENSG00000160087	UBE2J2
ENSDARG00000010946	cbsb		cystathionine-beta-synthase b [Source:ZFIN;Acc:ZDB-GENE-021030-3]	protein_coding	6.29415	6.81782	6.15299	7.85257	7.35923	7.14336	1555.06	1.02726	0.277064	3.70767	0.000209177	0.0109592	ENSG00000160200	CBS
ENSDARG00000042245	myl13		myosin, light chain 13 [Source:ZFIN;Acc:ZDB-GENE-040426-1593]	protein_coding	3.2499	2.53253	1.57794	1.23263	1.81416	1.37995	29.3357	-2.33479	0.764241	-3.05505	0.00225026	0.0498712	ENSG00000160808	MYL3
ENSDARG00000015460	racgap1		Rac GTPase activating protein 1 [Source:ZFIN;Acc:ZDB-GENE-030131-1917]	protein_coding,retained_intron	3.54205	2.27483	3.38142	1.9068	2.21226	2.11247	55.1468	-1.67492	0.518766	-3.22866	0.00124373	0.0351845	ENSG00000161800	RACGAP1
ENSDARG00000039142	arpc5a		actin related protein 2/3 complex, subunit 5A [Source:ZFIN;Acc:ZDB-GENE-030131-8448]	protein_coding	5.2473	4.35446	5.12794	3.51711	4.18611	4.04862	253.987	-1.15571	0.337808	-3.42121	0.00062344	0.0217452	ENSG00000162704	ARPC5
ENSDARG00000043684	bpnt1		bisphosphate nucleotidase 1 [Source:ZFIN;Acc:ZDB-GENE-040718-46]	protein_coding,retained_intron	1.35253	1.16132	1.74148	1.87274	3.13497	2.42151	27.4137	2.44459	0.737755	3.31355	0.000921207	0.0287481	ENSG00000162813	BPNT1
ENSDARG00000004427	dpy30		dpy-30 histone methyltransferase complex regulatory subunit [Source:ZFIN;Acc:ZDB-GENE-040718-136]	nonsense_mediated_decay,protein_coding	6.85059	6.82286	6.85961	5.90068	5.2234	5.97413	979.261	-1.16963	0.256426	-4.56127	5.08449e-06	0.000864891	ENSG00000162961	DPY30
ENSDARG00000077165	kcnj3a		potassium inwardly-rectifying channel, subfamily J, member 3a [Source:ZFIN;Acc:ZDB-GENE-100922-16]	protein_coding	1.16173	1	1.34341	3.12707	1.78104	1.64113	19.9701	3.58376	0.979337	3.65937	0.000252833	0.0122652	ENSG00000162989	KCNJ3
ENSDARG00000010244	rpl22l1		ribosomal protein L22-like 1 [Source:ZFIN;Acc:ZDB-GENE-060804-3]	nonsense_mediated_decay,protein_coding,retained_intron	7.82199	7.09168	8.14298	6.65623	6.58175	6.91645	1893.35	-1.07468	0.286625	-3.74944	0.000177232	0.00975371	ENSG00000163584	RPL22L1
ENSDARG00000095070	cd28		CD28 molecule [Source:ZFIN;Acc:ZDB-GENE-070912-128]	protein_coding	3.91915	3.51912	3.47738	2.52657	3.01189	2.84099	92.8264	-1.11185	0.362219	-3.06957	0.00214369	0.0489165	ENSG00000163599	CTLA4
ENSDARG00000044278	synpr		synaptoporin [Source:ZFIN;Acc:ZDB-GENE-030616-625]	protein_coding	2.80371	3.73959	2.69583	4.2591	4.88836	3.72149	151.45	1.40685	0.434035	3.24132	0.00118976	0.0341742	ENSG00000163630	SYNPR
ENSDARG00000015394	thoc7		THO complex 7 [Source:ZFIN;Acc:ZDB-GENE-040801-17]	protein_coding	4.7331	4.80879	4.76887	3.97596	3.64801	3.99511	226.668	-1.0207	0.264847	-3.85394	0.000116233	0.00746281	ENSG00000163634	THOC7
ENSDARG00000013845	ttc14		tetratricopeptide repeat domain 14 [Source:ZFIN;Acc:ZDB-GENE-050327-26]	protein_coding	5.07523	5.21328	5.24503	6.71628	6.12445	6.30933	692.819	1.24499	0.249784	4.98426	6.2198e-07	0.000169723	ENSG00000163728	TTC14
ENSDARG00000059391	gyg1b		glycogenin 1b [Source:ZFIN;Acc:ZDB-GENE-040625-30]	protein_coding	1.56023	1.3956	1.92285	2.31458	3.7712	1.92896	39.1248	2.26396	0.706882	3.20274	0.00136129	0.0369921	ENSG00000163754	GYG1
ENSDARG00000029722	hmgb2a		high mobility group box 2a [Source:ZFIN;Acc:ZDB-GENE-051120-126]	protein_coding,retained_intron	6.07643	5.3282	5.34062	3.34147	4.69297	4.8423	398.888	-1.31412	0.391105	-3.36002	0.000779369	0.0252054	ENSG00000164104	HMGB2
ENSDARG00000004713	mad2l1		MAD2 mitotic arrest deficient-like 1 (yeast) [Source:ZFIN;Acc:ZDB-GENE-030515-3]	protein_coding	3.46148	1.90118	3.30502	1.33624	1.74713	1.92896	44.6679	-2.37845	0.646803	-3.67724	0.000235771	0.0117419	ENSG00000164109	MAD2L1
ENSDARG00000040469	enpp6		ectonucleotide pyrophosphatase/phosphodiesterase 6 [Source:ZFIN;Acc:ZDB-GENE-031205-1]	protein_coding,retained_intron	1.39653	1.96086	1.66203	3.50605	3.56287	3.0353	57.2336	2.75836	0.491828	5.60839	2.04212e-08	9.90653e-06	ENSG00000164303	ENPP6
ENSDARG00000078399	acsl2		acyl-CoA synthetase long chain family member 2 [Source:ZFIN;Acc:ZDB-GENE-130530-851]	protein_coding	1.99172	2.49265	2.50411	3.30362	2.79675	4.58206	86.0853	1.8644	0.523678	3.5602	0.000370566	0.0152631	ENSG00000164398	ACSL6
ENSDARG00000017615	tlx3b		T cell leukemia homeobox 3b [Source:ZFIN;Acc:ZDB-GENE-021021-1]	protein_coding	4.18684	4.40367	4.67587	3.23825	3.39788	3.93953	175.277	-1.04364	0.324714	-3.21404	0.00130881	0.0360383	ENSG00000164438	TLX3
ENSDARG00000020007	col1a2		collagen, type I, alpha 2 [Source:ZFIN;Acc:ZDB-GENE-030131-8415]	protein_coding	8.13122	7.75318	6.95853	5.50443	6.29985	6.43091	1625.99	-1.61934	0.326514	-4.95949	7.06783e-07	0.000181519	ENSG00000164692	COL1A2
ENSDARG00000069026	adcy1a		adenylate cyclase 1a [Source:ZFIN;Acc:ZDB-GENE-070705-302]	protein_coding	2.64859	2.78452	3.25174	5.24964	3.71092	4.37619	163.14	1.9561	0.431985	4.52816	5.94998e-06	0.000986492	ENSG00000164742	ADCY1
ENSDARG00000098992	zgc:114119		zgc:114119 [Source:ZFIN;Acc:ZDB-GENE-050913-56]	protein_coding	6.31866	5.33385	6.52127	5.32714	5.11128	5.1138	616.533	-1.02933	0.319153	-3.22519	0.00125889	0.035463	ENSG00000164758	MED30
ENSDARG00000038868	en2b		engrailed homeobox 2b [Source:ZFIN;Acc:ZDB-GENE-980526-40]	protein_coding	6.97098	5.9418	5.81017	4.8289	4.71067	4.94667	629.744	-1.60814	0.323446	-4.97192	6.62947e-07	0.00017721	ENSG00000164778	EN2
ENSDARG00000013526	svep1		sushi, von Willebrand factor type A, EGF and pentraxin domain containing 1 [Source:ZFIN;Acc:ZDB-GENE-110726-1]	protein_coding	2.17973	2.25112	1.66203	3.40243	2.78008	2.84099	49.4469	1.49925	0.490063	3.05931	0.00221849	0.0495733	ENSG00000165124	SVEP1
ENSDARG00000056615	cybb		cytochrome b-245, beta polypeptide (chronic granulomatous disease) [Source:ZFIN;Acc:ZDB-GENE-040426-1380]	processed_transcript,protein_coding	2.53507	2.38785	2.71564	3.32896	3.62952	3.4979	77.5485	1.22757	0.365468	3.3589	0.00078252	0.025245	ENSG00000165168	CYBB
ENSDARG00000033840	fat3a		FAT atypical cadherin 3a [Source:ZFIN;Acc:ZDB-GENE-060929-1254]	protein_coding	3.04399	2.78452	2.81081	4.694	3.71968	3.8127	125.046	1.5186	0.385371	3.94062	8.12723e-05	0.00578535	ENSG00000165323	FAT3
ENSDARG00000104687	slc16a9b		solute carrier family 16, member 9b [Source:ZFIN;Acc:ZDB-GENE-040801-69]	protein_coding	4.53572	4.6637	4.2221	3.23825	3.37586	3.23317	167.764	-1.42568	0.29083	-4.90211	9.48109e-07	0.000234308	ENSG00000165449	SLC16A9
ENSDARG00000053517	EML5	EML5	echinoderm microtubule associated protein like 5 [Source:HGNC Symbol;Acc:HGNC:18197]	protein_coding,retained_intron	3.2499	3.59642	3.51178	3.94351	4.28984	4.72979	162.32	1.00398	0.323171	3.10664	0.00189224	0.0453101	ENSG00000165521	EML5
ENSDARG00000057468	kcnc2		potassium voltage-gated channel, Shaw-related subfamily, member 2 [Source:ZFIN;Acc:ZDB-GENE-070410-118]	processed_transcript,protein_coding	4.11623	4.59473	4.52123	5.76568	5.27487	5.18381	359.545	1.05292	0.285672	3.68575	0.00022803	0.0114434	ENSG00000166006	KCNC2
ENSDARG00000070025	dchs1a		dachsous cadherin-related 1a [Source:ZFIN;Acc:ZDB-GENE-120410-3]	protein_coding	3.17609	2.98467	3.04805	4.12084	4.04675	4.14303	127.812	1.21511	0.299346	4.05923	4.92346e-05	0.00419644	ENSG00000166341	DCHS1
ENSDARG00000077948	usp54a		ubiquitin specific peptidase 54a [Source:ZFIN;Acc:ZDB-GENE-090828-2]	processed_transcript,protein_coding	3.97826	4.45646	4.55461	5.78412	5.50783	5.49598	384.711	1.31178	0.27095	4.8414	1.28925e-06	0.000301546	ENSG00000166348	USP54
ENSDARG00000094845	MFAP4 (1 of many)	MFAP4 (1 of many)	microfibril associated protein 4 [Source:HGNC Symbol;Acc:HGNC:7035]	protein_coding	2.49515	3.99642	1.6206	1.33624	1.44274	1.60076	41.3886	-3.05726	0.757562	-4.03565	5.44504e-05	0.00445905	ENSG00000166482	MFAP4
ENSDARG00000086706	zgc:114175		zgc:114175 [Source:ZFIN;Acc:ZDB-GENE-050913-109]	protein_coding	1.74176	2.20251	2.61375	2.94237	3.71092	3.7402	71.1544	1.7712	0.47753	3.70908	0.000208015	0.0109421	ENSG00000166780	C16orf45
ENSDARG00000097691	pclaf		PCNA clamp associated factor [Source:ZFIN;Acc:ZDB-GENE-131127-543]	protein_coding	6.13442	5.16968	6.22214	4.50126	5.10125	4.87653	508.47	-1.15792	0.324957	-3.5633	0.000366227	0.015132	ENSG00000166803	PCLAF
ENSDARG00000094738	loxhd1a		lipoxygenase homology domains 1a [Source:ZFIN;Acc:ZDB-GENE-091112-20]	protein_coding	1.59841	1.74021	2.201	3.50605	2.95362	2.6759	48.3695	1.95288	0.524294	3.72478	0.000195483	0.0105316	ENSG00000167210	LOXHD1
ENSDARG00000053452	pop5		POP5 homolog, ribonuclease P/MRP subunit [Source:ZFIN;Acc:ZDB-GENE-050320-123]	protein_coding	3.74289	3.90063	3.97329	2.94237	3.28427	2.89208	113.089	-1.03957	0.326582	-3.18317	0.00145672	0.038796	ENSG00000167272	POP5
ENSDARG00000076805	leng8		leukocyte receptor cluster (LRC) member 8 [Source:ZFIN;Acc:ZDB-GENE-070410-6]	protein_coding	5.34035	5.9062	5.41823	6.22646	6.59611	7.08966	863.155	1.10398	0.280899	3.93016	8.48904e-05	0.00594596	ENSG00000167615	LENG8
ENSDARG00000062152	chaf1a		chromatin assembly factor 1, subunit A (p150) [Source:ZFIN;Acc:ZDB-GENE-030131-5366]	protein_coding	5.87343	4.94431	6.02784	4.27222	4.38108	4.17088	400.862	-1.54422	0.320434	-4.81916	1.44165e-06	0.000331276	ENSG00000167670	CHAF1A
ENSDARG00000036848	slc43a2a		solute carrier family 43 (amino acid system L transporter), member 2a [Source:ZFIN;Acc:ZDB-GENE-040426-964]	protein_coding	2.86763	2.53253	2.9343	1.68922	1.48449	1.68041	35.8517	-2.22542	0.518696	-4.29041	1.78347e-05	0.00198185	ENSG00000167703	SLC43A2
ENSDARG00000007221	pbk		PDZ binding kinase [Source:ZFIN;Acc:ZDB-GENE-030523-2]	protein_coding	3.17609	2.38785	4.07648	2.20934	2.42018	2.05385	66.6317	-1.66302	0.536407	-3.10029	0.0019333	0.0460407	ENSG00000168078	PBK
ENSDARG00000017441	mylz3		myosin, light polypeptide 3, skeletal muscle [Source:ZFIN;Acc:ZDB-GENE-000322-6]	protein_coding,retained_intron	6.75347	5.24663	4.37318	4.47312	4.54297	4.14303	433.14	-1.51514	0.463332	-3.27009	0.00107513	0.031932	ENSG00000168530	MYL1
ENSDARG00000076143	ppip5k1a		diphosphoinositol pentakisphosphate kinase 1a [Source:ZFIN;Acc:ZDB-GENE-100426-4]	protein_coding	5.2473	5.28215	5.63399	7.08687	6.18109	6.26157	790.722	1.18526	0.301001	3.93773	8.22544e-05	0.00582361	ENSG00000168781	PPIP5K1
ENSDARG00000086033	tspan5a		tetraspanin 5a [Source:ZFIN;Acc:ZDB-GENE-041010-145]	protein_coding	3.66407	3.75653	3.31804	4.53432	4.85692	4.69665	201.448	1.22735	0.283402	4.33079	1.48574e-05	0.00180772	ENSG00000168785	TSPAN5
ENSDARG00000077710	nlgn1		neuroligin 1 [Source:ZFIN;Acc:ZDB-GENE-090918-1]	protein_coding	2.22924	2.25112	2.22884	4.34234	3.71968	2.78803	84.1375	2.05888	0.47864	4.30153	1.69623e-05	0.00193194	ENSG00000169760	NLGN1
ENSDARG00000060610	pcdh7b		protocadherin 7b [Source:ZFIN;Acc:ZDB-GENE-081104-299]	protein_coding	3.75138	4.1259	3.98966	6.02218	4.7625	5.58405	344.801	1.68909	0.340122	4.96613	6.83018e-07	0.000178923	ENSG00000169851	PCDH7
ENSDARG00000075685	tlr7		toll-like receptor 7 [Source:ZFIN;Acc:ZDB-GENE-040219-11]	protein_coding	2.59295	2.97022	2.69583	4.05402	3.30772	3.9476	99.0935	1.29499	0.373913	3.46335	0.000533487	0.0196281	ENSG00000169933	FRMPD4
ENSDARG00000056101	kcnd3		potassium voltage-gated channel, Shal-related subfamily, member 3 [Source:ZFIN;Acc:ZDB-GENE-030131-5626]	protein_coding	4.64464	5.18227	5.07524	6.3492	6.32449	6.03411	612.235	1.28632	0.253586	5.0725	3.92614e-07	0.000122439	ENSG00000171385	KCND3
ENSDARG00000103840	lrrc8db		leucine rich repeat containing 8 VRAC subunit Db [Source:ZFIN;Acc:ZDB-GENE-061013-487]	protein_coding	4.69836	4.95169	4.45206	3.52809	3.43029	3.92325	206.91	-1.24082	0.294479	-4.21363	2.513e-05	0.00259175	ENSG00000171492	LRRC8D
ENSDARG00000090071	rxfp1		relaxin family peptide receptor 1 [Source:ZFIN;Acc:ZDB-GENE-110125-1]	protein_coding	2.81995	2.45164	2.28295	3.67367	4.25407	3.93141	103.289	1.81834	0.370622	4.9062	9.28595e-07	0.000233899	ENSG00000171509	RXFP1
ENSDARG00000020711	rrm2		ribonucleotide reductase M2 polypeptide [Source:ZFIN;Acc:ZDB-GENE-990415-25]	protein_coding	4.70275	3.25878	4.14383	1.56675	3.1218	2.08346	114.305	-2.28482	0.572105	-3.9937	6.50492e-05	0.00495487	ENSG00000171848	RRM2
ENSDARG00000079043	si:dkeyp-75b4.10		si:dkeyp-75b4.10 [Source:ZFIN;Acc:ZDB-GENE-090313-394]	protein_coding	3.15062	3.1604	2.1141	1.47892	1.39974	1.55922	36.8125	-2.79751	0.595202	-4.70009	2.60042e-06	0.000503515	ENSG00000172023	REG1B
ENSDARG00000020811	efemp2b		EGF containing fibulin extracellular matrix protein 2b [Source:ZFIN;Acc:ZDB-GENE-030219-125]	protein_coding,retained_intron	2.15433	2.57134	2.17261	3.05296	3.57258	3.93953	75.3929	1.69565	0.420618	4.03134	5.54598e-05	0.00451188	ENSG00000172500	FIBP
ENSDARG00000036109	mtx1b		metaxin 1b [Source:ZFIN;Acc:ZDB-GENE-021210-1]	protein_coding	2.39024	2.51273	2.84718	1.60874	1.84654	1.22918	30.2422	-2.04064	0.616184	-3.31174	0.000927192	0.0287781	ENSG00000173171	MTX1
ENSDARG00000007971	cks1b		CDC28 protein kinase regulatory subunit 1B [Source:ZFIN;Acc:ZDB-GENE-040801-112]	protein_coding	2.97311	2.62766	3.01646	1.76545	2.18719	1.99276	43.9383	-1.47165	0.470158	-3.13011	0.00174738	0.0427213	ENSG00000173207	CKS1B
ENSDARG00000044541	ppp1r14ba		protein phosphatase 1, regulatory (inhibitor) subunit 14Ba [Source:ZFIN;Acc:ZDB-GENE-060825-331]	protein_coding,retained_intron	5.27408	4.1259	5.79628	4.31089	4.03976	3.99511	303.506	-1.22842	0.391682	-3.13626	0.00171117	0.0422885	ENSG00000173457	PPP1R14B
ENSDARG00000030020	agfg1a		ArfGAP with FG repeats 1a [Source:ZFIN;Acc:ZDB-GENE-030131-5808]	nonsense_mediated_decay,protein_coding	1.21185	1.21132	1.1819	1.83786	2.13572	2.71425	18.4012	3.20253	0.782717	4.09155	4.28497e-05	0.00384415	ENSG00000173744	AGFG1
ENSDARG00000019392	stat5a		signal transducer and activator of transcription 5a [Source:ZFIN;Acc:ZDB-GENE-030820-2]	protein_coding	1.26028	1.3064	1.29156	2.76804	1.93954	1.55922	17.6554	2.51019	0.811814	3.09207	0.00198765	0.0464055	ENSG00000173757	STAT5B
ENSDARG00000062476	snapc5		small nuclear RNA activating complex, polypeptide 5 [Source:ZFIN;Acc:ZDB-GENE-041111-50]	protein_coding	3.78488	3.50916	3.74172	3.08306	2.56343	2.76994	95.0324	-1.12866	0.356089	-3.16961	0.00152642	0.0395339	ENSG00000174446	SNAPC5
ENSDARG00000101059	dhx36		DEAH (Asp-Glu-Ala-His) box polypeptide 36 [Source:ZFIN;Acc:ZDB-GENE-050419-20]	protein_coding	1.87215	1.74021	1.66203	2.69196	2.30838	3.17935	36.5725	1.7581	0.531253	3.30934	0.000935159	0.0288885	ENSG00000174953	DHX36
ENSDARG00000043154	ucp2		uncoupling protein 2 [Source:ZFIN;Acc:ZDB-GENE-990708-8]	processed_transcript,protein_coding,retained_intron	6.22872	5.96202	5.49475	4.11357	4.86879	5.08482	497.807	-1.27781	0.313852	-4.07138	4.67346e-05	0.00408086	ENSG00000175567	UCP2
ENSDARG00000077811	sox11a		SRY (sex determining region Y)-box 11a [Source:ZFIN;Acc:ZDB-GENE-980526-395]	protein_coding	7.37316	6.32201	7.48181	6.26636	6.08088	6.07705	1244.99	-1.0555	0.307645	-3.4309	0.000601586	0.0213538	ENSG00000176887	SOX11
ENSDARG00000076858	TCIM (1 of many)	TCIM (1 of many)	transcriptional and immune response regulator [Source:HGNC Symbol;Acc:HGNC:1357]	protein_coding	3.54205	4.82092	3.77041	3.12707	2.21226	2.19615	118.245	-2.01034	0.481623	-4.1741	2.99164e-05	0.00299119	ENSG00000176907	TCIM
ENSDARG00000035607	ankle2		ankyrin repeat and LEM domain containing 2 [Source:ZFIN;Acc:ZDB-GENE-030131-6090]	protein_coding	2.10214	2.57134	2.17261	5.05455	3.01189	2.42151	98.0915	2.20605	0.635535	3.47117	0.000518203	0.0192278	ENSG00000176915	ANKLE2
ENSDARG00000105276	grb2a		growth factor receptor-bound protein 2a [Source:ZFIN;Acc:ZDB-GENE-041121-1]	protein_coding	5.50768	4.37654	5.52874	6.94963	6.63254	6.4179	807.696	1.47477	0.33148	4.44906	8.62473e-06	0.00129847	ENSG00000177885	GRB2
ENSDARG00000076995	sharpin		SHANK-associated RH domain interacting protein [Source:ZFIN;Acc:ZDB-GENE-101223-1]	protein_coding	5.23523	5.30248	5.57827	6.56052	6.83169	6.07152	767.777	1.15352	0.271038	4.25592	2.08194e-05	0.00223518	ENSG00000179526	SHARPIN
ENSDARG00000053254	mylpfa		myosin light chain, phosphorylatable, fast skeletal muscle a [Source:ZFIN;Acc:ZDB-GENE-990712-15]	protein_coding	8.08953	7.09335	5.75858	3.94351	5.11792	4.71568	1049.82	-2.72782	0.451683	-6.03924	1.54841e-09	1.01406e-06	ENSG00000180209	MYLPF
ENSDARG00000015266	mab21l2		mab-21-like 2 [Source:ZFIN;Acc:ZDB-GENE-011101-3]	protein_coding	5.66437	4.67265	5.35648	4.30452	4.24195	4.51846	331.806	-1.03473	0.310206	-3.33563	0.000851057	0.0270562	ENSG00000181541	MAB21L2
ENSDARG00000055474	dexi		Dexi homolog (mouse) [Source:ZFIN;Acc:ZDB-GENE-040808-20]	protein_coding	3.49222	3.05481	3.33094	2.0044	2.10927	2.76994	65.1383	-1.40895	0.443949	-3.17368	0.00150518	0.0392726	ENSG00000182108	DEXI
ENSDARG00000052648	hs3st4		heparan sulfate (glucosamine) 3-O-sulfotransferase 4 [Source:ZFIN;Acc:ZDB-GENE-070202-8]	protein_coding	2.77065	3.25878	2.71564	5.18865	4.16701	4.39992	170.629	2.01202	0.377194	5.33417	9.59821e-08	3.49215e-05	ENSG00000182601	HS3ST4
ENSDARG00000038862	kcnb2		potassium voltage-gated channel, Shab-related subfamily, member 2 [Source:ZFIN;Acc:ZDB-GENE-070912-170]	protein_coding	1.52101	1.63423	1.23777	2.97484	2.30838	2.19615	27.0941	2.25956	0.644662	3.50504	0.000456546	0.0177443	ENSG00000182674	KCNB2
ENSDARG00000101628	ascl1b		achaete-scute family bHLH transcription factor 1b [Source:ZFIN;Acc:ZDB-GENE-980526-174]	protein_coding	4.57932	3.17307	3.91451	1.76545	2.93868	3.00468	109.754	-1.72165	0.518437	-3.32084	0.000897461	0.0282571	ENSG00000183734	ASCL2
ENSDARG00000058473	st6galnac3		ST6 (alpha-N-acetyl-neuraminyl-2,3-beta-galactosyl-1,3)-N-acetylgalactosaminide alpha-2,6-sialyltransferase 3 [Source:ZFIN;Acc:ZDB-GENE-030131-1329]	protein_coding	1.77548	1.4796	1.29156	3.49489	1.87821	4.03353	54.659	3.20676	0.678413	4.72685	2.28024e-06	0.000452525	ENSG00000184005	ST6GALNAC3
ENSDARG00000075949	prkd1		protein kinase D1 [Source:ZFIN;Acc:ZDB-GENE-080131-1]	protein_coding	5.56182	6.11761	6.05142	7.80651	7.10863	6.83503	1279.12	1.3859	0.300475	4.61238	3.98092e-06	0.000695228	ENSG00000184304	PRKD1
ENSDARG00000054058	h1fx		H1 histone family, member X [Source:ZFIN;Acc:ZDB-GENE-030131-1228]	protein_coding	6.05428	6.24909	6.06306	4.56663	4.77096	5.2892	570.811	-1.30803	0.259656	-5.03754	4.71553e-07	0.000137253	ENSG00000184897	H1FX
ENSDARG00000092825	si:dkey-42p14.3		si:dkey-42p14.3 [Source:ZFIN;Acc:ZDB-GENE-041111-13]	protein_coding	5.36824	4.65017	4.37318	3.4494	3.39788	3.12344	209.704	-1.77361	0.342322	-5.18113	2.2055e-07	7.80747e-05	ENSG00000185055	EFCAB10
ENSDARG00000035538	atp6v0a2a		ATPase H+ transporting V0 subunit a2a [Source:ZFIN;Acc:ZDB-GENE-091113-4]	protein_coding	2.61174	3.06844	2.52671	4.12808	3.13497	3.89013	97.2708	1.27072	0.409409	3.10378	0.00191067	0.0456677	ENSG00000185344	ATP6V0A2
ENSDARG00000098880	pclob		piccolo presynaptic cytomatrix protein b [Source:ZFIN;Acc:ZDB-GENE-030131-8100]	processed_transcript,protein_coding	5.73033	6.40089	5.7026	7.39801	6.79794	7.45572	1246.52	1.26367	0.279975	4.51352	6.37594e-06	0.00103101	ENSG00000186472	PCLO
ENSDARG00000092660	cyp27c1		cytochrome P450, family 27, subfamily C, polypeptide 1 [Source:ZFIN;Acc:ZDB-GENE-080204-68]	protein_coding	4.76702	3.83038	5.28535	3.22481	3.18647	4.04862	206.276	-1.40446	0.419272	-3.34975	0.000808856	0.0260072	ENSG00000186684	CYP27C1
ENSDARG00000035697	spinb		spindlin b [Source:ZFIN;Acc:ZDB-GENE-050417-414]	protein_coding	2.32343	1.55899	2.43409	1.121	1.30971	1.37995	17.2437	-2.58643	0.808836	-3.19772	0.00138521	0.0373323	ENSG00000186787	SPIN2B
ENSDARG00000035519	histh1l		histone H1 like [Source:ZFIN;Acc:ZDB-GENE-050417-145]	protein_coding	4.41255	6.50854	5.97334	4.16373	5.13113	3.87328	458.574	-1.47854	0.462299	-3.19824	0.00138271	0.0373323	ENSG00000187166	H1FNT
ENSDARG00000056400	helt		helt bHLH transcription factor [Source:ZFIN;Acc:ZDB-GENE-040824-6]	protein_coding	2.55462	1.83893	2.52671	1	1.11079	1.37995	19.9781	-3.64472	0.875157	-4.16465	3.11834e-05	0.00309424	ENSG00000187821	HELT
ENSDARG00000038559	h1f0		H1 histone family, member 0 [Source:ZFIN;Acc:ZDB-GENE-030131-337]	protein_coding	9.43052	8.85809	9.80586	7.39352	7.1984	7.52681	5067.72	-2.08585	0.270501	-7.71104	1.248e-14	5.44878e-11	ENSG00000189060	H1F0
ENSDARG00000103483	litaf		lipopolysaccharide-induced TNF factor [Source:ZFIN;Acc:ZDB-GENE-040704-23]	protein_coding	3.41944	3.08194	3.07897	2.23638	2.26112	2.55431	61.587	-1.2387	0.400034	-3.09649	0.00195825	0.0462981	ENSG00000189067	LITAF
ENSDARG00000099312	jpt1b		Jupiter microtubule associated homolog 1b [Source:ZFIN;Acc:ZDB-GENE-030131-2784]	protein_coding,retained_intron	8.47052	7.22468	8.59131	7.05305	7.2598	7.2103	2614.88	-1.08264	0.323241	-3.34931	0.000810118	0.0260072	ENSG00000189159	JPT1
ENSDARG00000105285	FAT4	FAT4	FAT atypical cadherin 4 [Source:HGNC Symbol;Acc:HGNC:23109]	protein_coding	3.37614	3.40559	3.38142	4.9151	4.49781	3.83027	170.956	1.24092	0.352957	3.51579	0.000438443	0.0171862	ENSG00000196159	FAT4
ENSDARG00000037997	tubb5		tubulin, beta 5 [Source:ZFIN;Acc:ZDB-GENE-031110-4]	protein_coding	8.93556	7.30746	8.65586	6.61304	7.45291	7.4068	2953.31	-1.29826	0.368218	-3.52578	0.00042224	0.01681	ENSG00000196230	TUBB
ENSDARG00000035458	atp2a1l		ATPase sarcoplasmic/endoplasmic reticulum Ca2+ transporting 1, like [Source:ZFIN;Acc:ZDB-GENE-041229-2]	protein_coding	4.69396	3.1217	2.50411	1.64954	2.44153	1.37995	78.6587	-2.74635	0.672794	-4.08201	4.46487e-05	0.00397829	ENSG00000196296	ATP2A1
ENSDARG00000056339	stk31		serine/threonine kinase 31 [Source:ZFIN;Acc:ZDB-GENE-140106-59]	protein_coding	1.10981	1.10952	1	1	2.72889	1.92896	13.2088	4.29601	1.35128	3.17922	0.0014767	0.0389957	ENSG00000196335	STK31
ENSDARG00000089875	BX465220.1		si:ch211-226o13.2 [Source:NCBI gene;Acc:100149306]	protein_coding	1	1	1	2.48208	2.62072	2.63649	23.4096	8.00838	1.31243	6.10196	1.04774e-09	7.62402e-07	ENSG00000196350	ZNF729
ENSDARG00000098196	znf1077		zinc finger protein 1077 [Source:ZFIN;Acc:ZDB-GENE-080218-11]	protein_coding	2.53507	2.01816	2.38545	1.64954	1.30971	1.11914	21.7298	-2.36994	0.727911	-3.25581	0.00113071	0.0332063	ENSG00000196350	ZNF729
ENSDARG00000101883	zgc:172128		zgc:172128 [Source:ZFIN;Acc:ZDB-GENE-080220-2]	protein_coding	1.39653	1.25964	1.12378	1.76545	1.93954	2.55431	16.2386	2.50958	0.799071	3.14062	0.00168593	0.0420986	ENSG00000196350	ZNF729
ENSDARG00000075752	myo18aa		myosin XVIIIAa [Source:ZFIN;Acc:ZDB-GENE-080425-5]	protein_coding	5.4357	4.94431	5.01656	6.2078	6.33023	6.00926	618.524	1.05423	0.250661	4.20579	2.60171e-05	0.00266228	ENSG00000196535	MYO18A
ENSDARG00000003811	plxnb2a		plexin b2a [Source:ZFIN;Acc:ZDB-GENE-030131-8917]	protein_coding	3.5807	3.68755	3.29188	4.42104	4.79604	4.49662	186.136	1.17086	0.290136	4.03557	5.447e-05	0.00445905	ENSG00000196576	PLXNB2
ENSDARG00000036985	plxnb2b		plexin b2b [Source:ZFIN;Acc:ZDB-GENE-080902-1]	protein_coding	1.96274	2.53253	2.77349	3.9019	4.0675	4.09296	104.849	1.996	0.386797	5.16032	2.46523e-07	8.49725e-05	ENSG00000196576	PLXNB2
ENSDARG00000073914	fam163b		family with sequence similarity 163, member B [Source:ZFIN;Acc:ZDB-GENE-091204-96]	protein_coding	2.73682	2.91094	2.57089	4.2591	3.7021	3.38355	100.263	1.34949	0.384523	3.50953	0.000448898	0.017499	ENSG00000196990	FAM163B
ENSDARG00000061208	rab40c		RAB40c, member RAS oncogene family [Source:ZFIN;Acc:ZDB-GENE-030515-1]	protein_coding	5.56905	6.16912	5.35016	7.1451	6.52411	6.49428	932.009	1.02102	0.295371	3.45672	0.000546783	0.0198938	ENSG00000197562	RAB40C
ENSDARG00000040971	zgc:92606		zgc:92606 [Source:ZFIN;Acc:ZDB-GENE-040718-462]	protein_coding	7.00602	6.24159	6.65681	5.86214	5.46415	5.61479	884.353	-1.07225	0.268716	-3.99025	6.60025e-05	0.0049684	ENSG00000197769	MAP1LC3C
ENSDARG00000009822	her4.4		hairy-related 4, tandem duplicate 4 [Source:ZFIN;Acc:ZDB-GENE-081031-104]	protein_coding	2.2047	2.60913	2.30927	1.68922	1.39974	1.37995	24.1591	-1.99864	0.616207	-3.24345	0.00118092	0.034145	ENSG00000197921	HES5
ENSDARG00000076920	ZNF335	ZNF335	zinc finger protein 335 [Source:HGNC Symbol;Acc:HGNC:15807]	nonsense_mediated_decay,processed_transcript,protein_coding,retained_intron	1.35253	1.3064	1.06322	1.06177	3.08156	2.533	22.3885	3.16986	1.01385	3.12655	0.00176868	0.0430355	ENSG00000198026	ZNF335
ENSDARG00000062346	cacna1ea		calcium channel, voltage-dependent, R type, alpha 1E subunit a [Source:ZFIN;Acc:ZDB-GENE-081104-526]	protein_coding	3.88094	3.40559	3.70254	5.16773	4.41387	4.42326	207.801	1.14155	0.333773	3.42014	0.000625894	0.0217452	ENSG00000198216	CACNA1E
ENSDARG00000033916	si:ch211-243j20.2		si:ch211-243j20.2 [Source:ZFIN;Acc:ZDB-GENE-041014-345]	nonsense_mediated_decay,protein_coding	3.94901	4.17712	4.30943	5.60381	5.5154	5.43125	352.778	1.44509	0.249599	5.78964	7.05375e-09	3.84886e-06	ENSG00000198276	UCKL1
ENSDARG00000036878	sh3bgrl2		SH3 domain binding glutamate-rich protein like 2 [Source:ZFIN;Acc:ZDB-GENE-040704-38]	protein_coding	3.0849	3.80618	3.5564	2.56972	2.28495	2.6952	78.5097	-1.35425	0.396339	-3.41689	0.000633403	0.0219479	ENSG00000198478	SH3BGRL2
ENSDARG00000023797	ryr1b		ryanodine receptor 1b (skeletal) [Source:ZFIN;Acc:ZDB-GENE-070705-417]	protein_coding	4.23611	4.70355	4.32885	5.88794	5.04655	5.25708	362.518	1.05306	0.305935	3.44209	0.000577242	0.0206816	ENSG00000198626	RYR2
ENSDARG00000099572	hmgn2		high mobility group nucleosomal binding domain 2 [Source:ZFIN;Acc:ZDB-GENE-051030-81]	processed_transcript,protein_coding	8.27959	7.13361	7.979	5.58815	6.52161	6.76596	1872.87	-1.56238	0.34538	-4.52367	6.07774e-06	0.000995078	ENSG00000198830	HMGN2
ENSDARG00000015025	l1camb		L1 cell adhesion molecule, paralog b [Source:ZFIN;Acc:ZDB-GENE-980526-512]	processed_transcript,protein_coding	1.87215	1.77387	1.95654	2.80463	2.44153	3.08004	39.0182	1.5505	0.491662	3.15358	0.00161281	0.0406242	ENSG00000198910	L1CAM
ENSDARG00000012422	col11a2		collagen, type XI, alpha 2 [Source:ZFIN;Acc:ZDB-GENE-000208-23]	protein_coding	3.75138	2.10007	1.44185	1.06177	1.26249	1.51645	31.5283	-3.466	0.908378	-3.81559	0.000135857	0.00821275	ENSG00000204248	COL11A2
ENSDARG00000055723	hsp70l		heat shock cognate 70-kd protein, like [Source:ZFIN;Acc:ZDB-GENE-050321-1]	protein_coding	1	1	1	1.38538	2.13572	2.37439	12.042	7.05064	1.48031	4.76295	1.90779e-06	0.000403359	ENSG00000204390	HSPA1L
ENSDARG00000061714	si:dkey-45k15.1		si:dkey-45k15.1 [Source:ZFIN;Acc:ZDB-GENE-081107-67]	protein_coding	2.12847	2.17757	1.85301	1	1.26249	1	13.7805	-4.00768	1.04862	-3.82188	0.000132439	0.00814408	ENSG00000205436	EXOC3L4
ENSDARG00000098350	mxd3		MAX dimerization protein 3 [Source:ZFIN;Acc:ZDB-GENE-040426-1588]	protein_coding	5.22001	4.08625	5.56741	4.13528	3.46198	4.17776	272.065	-1.27198	0.396077	-3.21145	0.00132069	0.0360383	ENSG00000213347	MXD3
ENSDARG00000069734	hbba2		hemoglobin, beta adult 2 [Source:ZFIN;Acc:ZDB-GENE-040801-164]	protein_coding	6.1792	6.44073	5.27538	4.39728	3.90789	4.33371	481.218	-1.96001	0.323666	-6.05567	1.39838e-09	9.63997e-07	ENSG00000213931	HBE1
ENSDARG00000089087	hbba1		hemoglobin, beta adult 1 [Source:ZFIN;Acc:ZDB-GENE-990415-18]	protein_coding,retained_intron	11.894	10.9175	12.259	9.37471	9.75001	9.33886	25622.5	-2.33081	0.316092	-7.37384	1.65788e-13	4.34298e-10	ENSG00000213931	HBE1
ENSDARG00000097238	hbba1		hemoglobin, beta adult 1 [Source:ZFIN;Acc:ZDB-GENE-990415-18]	protein_coding	10.4916	9.80089	10.7634	8.79068	8.80383	8.65982	10684.6	-1.69116	0.26905	-6.28567	3.26438e-10	2.89809e-07	ENSG00000213931	HBE1
ENSDARG00000045297	phb2a		prohibitin 2a [Source:ZFIN;Acc:ZDB-GENE-030131-3141]	protein_coding	1.99172	1.5971	1.6206	7.95582	1.60295	7.30287	799.994	6.59987	1.50597	4.38246	1.17349e-05	0.00163658	ENSG00000215021	PHB2
ENSDARG00000070331	muc5.1		mucin 5.1, oligomeric mucus/gel-forming [Source:ZFIN;Acc:ZDB-GENE-120822-1]	protein_coding	3.07139	1.25964	1.1819	1.06177	1	1	14.3223	-6.31663	1.61342	-3.91505	9.03855e-05	0.00626386	ENSG00000215182	MUC5AC
ENSDARG00000101341	si:ch211-262i1.6		si:ch211-262i1.6 [Source:ZFIN;Acc:ZDB-GENE-030131-6242]	protein_coding,retained_intron	4.64919	5.16968	3.91451	3.47233	3.66626	3.93953	204.501	-1.11001	0.358776	-3.09387	0.00197561	0.0463738	ENSG00000228300	C19orf24
ENSDARG00000031745	si:busm1-266f07.2		si:busm1-266f07.2 [Source:ZFIN;Acc:ZDB-GENE-030616-436]	protein_coding	3.09829	3.45831	2.59248	4.22575	5.84883	5.26033	251.533	2.4425	0.417699	5.84751	4.98999e-09	2.84169e-06	ENSG00000231389	HLA-DPA1
ENSDARG00000107526	smkr1		small lysine rich protein 1 [Source:NCBI gene;Acc:103910385]	protein_coding	3.5807	3.06844	2.69583	2.09582	1.81416	2.37439	55.2538	-1.61449	0.478018	-3.37748	0.000731537	0.0243979	ENSG00000240204	SMKR1
ENSDARG00000099420	nme2b.2		NME/NM23 nucleoside diphosphate kinase 2b, tandem duplicate 2 [Source:ZFIN;Acc:ZDB-GENE-000210-33]	protein_coding	6.7503	5.96567	4.73044	3.46091	3.71092	3.86478	444.397	-2.57405	0.409678	-6.2831	3.31892e-10	2.89809e-07	ENSG00000243678	NME2
ENSDARG00000079613	sall3a		spalt-like transcription factor 3a [Source:ZFIN;Acc:ZDB-GENE-020228-4]	protein_coding	3.63681	4.2626	3.75135	6.01048	5.55268	4.82925	341.715	1.75543	0.349558	5.02186	5.11734e-07	0.000145711	ENSG00000256463	SALL3
ENSDARG00000015161	zgc:92664		zgc:92664 [Source:ZFIN;Acc:ZDB-GENE-040718-119]	protein_coding	5.20152	4.44082	4.91312	3.68353	3.60133	3.72149	228.676	-1.39367	0.301028	-4.62972	3.66169e-06	0.000656998	ENSG00000258315	C17orf49
ENSDARG00000095930	myha		myosin, heavy chain a [Source:ZFIN;Acc:ZDB-GENE-060531-50]	protein_coding	4.30121	2.81718	2.57089	1.17789	1.11079	1.4269	55.5709	-4.63365	0.716754	-6.46476	1.01457e-10	1.20808e-07	ENSG00000264424	MYH4
ENSDARG00000103739	bahcc1a		BAH domain and coiled-coil containing 1a [Source:ZFIN;Acc:ZDB-GENE-170301-1]	protein_coding	3.78488	4.59944	3.81701	5.80459	5.09789	4.79387	312.215	1.25901	0.358172	3.51512	0.000439561	0.0171862	ENSG00000266074	BAHCC1
ENSDARG00000034897	rps10		ribosomal protein S10 [Source:ZFIN;Acc:ZDB-GENE-040426-1481]	protein_coding,retained_intron	10.7657	10.0392	11.0283	9.79027	9.44	9.49072	14288.7	-1.1211	0.278744	-4.02196	5.77156e-05	0.00463779	ENSG00000270800	RPS10-NUDT3
ENSDARG00000079307	si:dkey-205h13.1		si:dkey-205h13.1 [Source:ZFIN;Acc:ZDB-GENE-090313-227]	protein_coding,retained_intron	5.8118	6.57091	5.7514	7.54448	7.00307	6.90095	1239.11	1.08416	0.294863	3.67681	0.000236165	0.0117419	ENSG00000274386	TMEM269
ENSDARG00000059773	si:ch211-278a6.1		si:ch211-278a6.1 [Source:ZFIN;Acc:ZDB-GENE-060503-699]	protein_coding	2.2047	2.43069	2.33511	3.25156	3.37586	3.53051	67.909	1.462	0.37661	3.882	0.000103601	0.00681895	ENSG00000277363	SRCIN1
ENSDARG00000004049	marcksa		myristoylated alanine-rich protein kinase C substrate a [Source:ZFIN;Acc:ZDB-GENE-050522-145]	protein_coding	6.16018	4.64563	6.37478	4.81552	4.59154	4.70619	490.949	-1.2984	0.384611	-3.37589	0.000735774	0.0243979	ENSG00000277443	MARCKS
ENSDARG00000061547	zgc:153409		zgc:153409 [Source:ZFIN;Acc:ZDB-GENE-060929-224]	protein_coding	5.00235	4.36001	4.47549	3.82383	3.1218	3.61402	194.872	-1.27312	0.334652	-3.80431	0.000142198	0.00835206	ENSG00000278637	HIST1H4A
ENSDARG00000030703	otx2a		orthodenticle homeobox 2a [Source:ZFIN;Acc:ZDB-GENE-980526-27]	protein_coding,retained_intron	4.64919	2.88036	2.79227	2.28898	2.2369	2.42151	84.3385	-1.93104	0.553674	-3.48768	0.000487232	0.0184025	NA	NA
ENSDARG00000036044	rps20		ribosomal protein S20 [Source:ZFIN;Acc:ZDB-GENE-040426-2284]	processed_transcript	10.9036	10.1034	11.0967	10.0091	9.53837	9.68655	15524.7	-1.03719	0.28517	-3.63711	0.000275718	0.0127248	NA	NA
ENSDARG00000040081	zp3d.1		zona pellucida glycoprotein 3d tandem duplicate 1 [Source:ZFIN;Acc:ZDB-GENE-030131-5827]	protein_coding	1.87215	1.55899	1.74148	2.59083	2.79675	2.65633	33.9368	1.71831	0.510116	3.36847	0.000755855	0.0248125	NA	NA
ENSDARG00000044276	spp1		secreted phosphoprotein 1 [Source:ZFIN;Acc:ZDB-GENE-050706-97]	protein_coding	2.12847	2.20251	1.74148	1	1.11079	1.22918	13.5782	-3.68115	0.964265	-3.81758	0.00013477	0.00821275	NA	NA
ENSDARG00000051762	DNAJA4	DNAJA4	DnaJ heat shock protein family (Hsp40) member A4 [Source:HGNC Symbol;Acc:HGNC:14885]	protein_coding	1.74176	1.70574	1.6206	2.84032	2.76322	2.5753	34.671	1.88892	0.50052	3.77391	0.000160711	0.00911254	NA	NA
ENSDARG00000052222	zgc:114118		zgc:114118 [Source:ZFIN;Acc:ZDB-GENE-050913-57]	protein_coding	3.70839	3.76492	3.91451	2.99081	3.06789	2.75161	105.074	-1.09369	0.328309	-3.33127	0.000864505	0.0274171	NA	NA
ENSDARG00000058673	nkl.1		NK-lysin tandem duplicate 1 [Source:ZFIN;Acc:ZDB-GENE-131121-525]	protein_coding	4.27198	2.12637	1.7023	1.28537	1.21367	1.17521	43.8781	-4.39639	0.863307	-5.0925	3.53364e-07	0.000113647	NA	NA
ENSDARG00000061864	hdlbpb		high density lipoprotein binding protein b [Source:ZFIN;Acc:ZDB-GENE-030131-6822]	processed_transcript,protein_coding,retained_intron	3.40874	3.1604	3.04805	4.03104	4.41926	4.35207	145.772	1.22492	0.306462	3.99698	6.41548e-05	0.00495487	NA	NA
ENSDARG00000067784	SLC9A1	SLC9A1	solute carrier family 9 member A1 [Source:HGNC Symbol;Acc:HGNC:11071]	protein_coding	2.4541	2.20251	1.57794	3.11255	3.0951	3.3474	55.9124	1.5614	0.480108	3.25218	0.00114523	0.0334082	NA	NA
ENSDARG00000069046	wu:fk65c09		wu:fk65c09 [Source:ZFIN;Acc:ZDB-GENE-030131-7018]	protein_coding	3.11155	1.3956	1.34341	1.06177	1.11079	1	16.1234	-4.98968	1.2845	-3.88454	0.000102524	0.00681652	NA	NA
ENSDARG00000071709	ppp1r9bb		protein phosphatase 1, regulatory subunit 9Bb [Source:ZFIN;Acc:ZDB-GENE-121214-117]	protein_coding	4.99521	4.03164	5.10183	5.47635	5.9566	5.84828	463.533	1.01088	0.324884	3.11152	0.00186126	0.0447318	NA	NA
ENSDARG00000077905	CSMD3 (1 of many)	CSMD3 (1 of many)	CUB and Sushi multiple domains 3 [Source:HGNC Symbol;Acc:HGNC:19291]	protein_coding,retained_intron	1.80843	2.40943	2.38545	4.47879	2.48332	3.00468	75.1663	1.8774	0.589811	3.18306	0.00145729	0.038796	NA	NA
ENSDARG00000081369	NC_002333.9			Mt_tRNA	3.73434	5.00935	4.60328	5.89644	5.79177	5.47937	429.017	1.24291	0.33809	3.67627	0.000236667	0.0117419	NA	NA
ENSDARG00000083480	NC_002333.23			Mt_tRNA	3.55181	4.23869	3.53426	3.05296	1.48449	2.14091	90.9247	-1.95028	0.558392	-3.49267	0.000478225	0.0182534	NA	NA
ENSDARG00000083519	NC_002333.24			Mt_tRNA	7.00068	7.8297	7.95211	9.1512	8.5877	8.55144	3793.78	1.12027	0.295357	3.79295	0.000148867	0.00870473	NA	NA
ENSDARG00000083699	RF01241			snoRNA	5.36824	5.48123	5.49475	4.68912	4.66601	3.0353	355.607	-1.24788	0.405718	-3.07573	0.00209987	0.0481683	NA	NA
ENSDARG00000086216	prr13		proline rich 13 [Source:ZFIN;Acc:ZDB-GENE-080709-1]	protein_coding	2.94375	2.69949	3.30502	5.3917	3.55309	3.65404	155.44	1.7172	0.501362	3.42506	0.000614668	0.0217452	NA	NA
ENSDARG00000087732	RF00017			misc_RNA	5.38199	5.05798	5.07907	4.16373	3.86111	3.47574	279.648	-1.47791	0.295889	-4.99481	5.88937e-07	0.000164125	NA	NA
ENSDARG00000091043	pcdh2ab6		protocadherin 2 alpha b 6 [Source:ZFIN;Acc:ZDB-GENE-041118-5]	protein_coding	1.16173	1	1	2.26292	1.74713	2.223	13.8435	4.77417	1.14809	4.15835	3.20551e-05	0.00314458	NA	NA
ENSDARG00000092159	CR788249.1		uncharacterized LOC110437999 [Source:NCBI gene;Acc:110437999]	processed_transcript	1	1	1.06322	4.27222	4.06062	3.72149	85.0858	8.90473	1.23688	7.19934	6.0504e-13	1.13212e-09	NA	NA
ENSDARG00000092467	si:ch73-46j18.5		si:ch73-46j18.5 [Source:ZFIN;Acc:ZDB-GENE-030131-7892]	protein_coding	11.4397	10.5933	11.8504	10.2857	9.72274	10.3218	22686.9	-1.28724	0.314134	-4.09776	4.17164e-05	0.00376828	NA	NA
ENSDARG00000092970	tmsb2		thymosin beta 2 [Source:ZFIN;Acc:ZDB-GENE-070126-5]	protein_coding	9.9447	10.1838	10.0869	9.04768	9.11713	8.96679	9556.22	-1.06132	0.195989	-5.41522	6.12135e-08	2.46274e-05	NA	NA
ENSDARG00000093232	CR847566.1			processed_transcript	2.36831	2.20251	2.48114	3.61307	3.21155	3.7402	75.2284	1.59434	0.384871	4.14253	3.43497e-05	0.00330818	NA	NA
ENSDARG00000093688	CU074419.2		si:ch73-234b20.4 [Source:NCBI gene;Acc:100535107]	lincRNA	4.04889	3.43745	3.39377	2.12505	2.82952	2.44451	85.1835	-1.57586	0.416449	-3.78404	0.0001543	0.00888196	NA	NA
ENSDARG00000094634	si:ch211-120e1.7		si:ch211-120e1.7 [Source:ZFIN;Acc:ZDB-GENE-070424-119]	protein_coding	1.96274	3.30557	2.52671	4.0841	4.2601	3.51972	108.737	1.5984	0.470107	3.40008	0.000673657	0.0227999	NA	NA
ENSDARG00000094719	CR318588.3		uncharacterized LOC101884954 [Source:NCBI gene;Acc:101884954]	processed_transcript	1.16173	1.74021	1.29156	2.69196	2.98305	2.65633	32.8008	2.82758	0.632649	4.46942	7.84307e-06	0.00123769	NA	NA
ENSDARG00000095005	si:dkey-21e2.10		si:dkey-21e2.10 [Source:ZFIN;Acc:ZDB-GENE-050208-778]	protein_coding	3.91159	2.07328	3.3564	1.43291	2.2369	1.55922	55.7733	-2.45828	0.651053	-3.77586	0.000159459	0.00911254	NA	NA
ENSDARG00000095192	BX957317.1		uncharacterized LOC100536908 [Source:NCBI gene;Acc:100536908]	antisense	4.44434	4.09294	3.76091	3.27783	2.63932	3.193	130.093	-1.31368	0.359639	-3.65276	0.000259433	0.0124929	NA	NA
ENSDARG00000095533	si:ch211-198c19.3		si:ch211-198c19.3 [Source:ZFIN;Acc:ZDB-GENE-100922-226]	protein_coding	3.27369	4.57099	2.02164	1.5235	2.05488	2.19615	73.3332	-2.51131	0.654954	-3.83433	0.000125908	0.00785308	NA	NA
ENSDARG00000095556	CR318588.4		uncharacterized LOC795545 [Source:NCBI gene;Acc:795545]	processed_transcript	10.9371	10.7067	10.2977	8.89193	9.21938	9.97826	13803.2	-1.27167	0.292097	-4.3536	1.33922e-05	0.00178989	NA	NA
ENSDARG00000096141	zgc:173624		zgc:173624 [Source:ZFIN;Acc:ZDB-GENE-071004-60]	protein_coding	3.8095	3.86202	4.04551	2.90915	2.92358	2.48944	107.16	-1.43517	0.342833	-4.1862	2.83668e-05	0.00288022	NA	NA
ENSDARG00000096661	si:ch211-286b5.5		si:ch211-286b5.5 [Source:ZFIN;Acc:ZDB-GENE-121214-209]	nonsense_mediated_decay,protein_coding	6.30718	5.65388	5.05594	4.59302	3.99713	4.53462	425.458	-1.48192	0.341817	-4.33542	1.45479e-05	0.00180772	NA	NA
ENSDARG00000097959	si:dkey-248g15.3		si:dkey-248g15.3 [Source:ZFIN;Acc:ZDB-GENE-131127-95]	processed_transcript,protein_coding	3.99981	3.30557	2.05313	1.5235	1.99836	1.0608	53.7581	-3.03333	0.745991	-4.06618	4.77902e-05	0.00412494	NA	NA
ENSDARG00000097973	si:ch1073-190k2.1		si:ch1073-190k2.1 [Source:ZFIN;Acc:ZDB-GENE-131127-449]	protein_coding	1.59841	1.67043	2.54897	1	1.11079	1.0608	12.6934	-4.6335	1.191	-3.89041	0.000100074	0.00672192	NA	NA
ENSDARG00000099169	cxcl8b.3		chemokine (C-X-C motif) ligand 8b, duplicate 3 [Source:ZFIN;Acc:ZDB-GENE-111004-1]	protein_coding	1.63561	3.57748	1.48865	1.06177	1.26249	1.0608	24.5419	-4.36406	1.03384	-4.22122	2.42979e-05	0.00254886	NA	NA
ENSDARG00000099811	si:dkey-203a12.7		si:dkey-203a12.7 [Source:ZFIN;Acc:ZDB-GENE-141216-159]	protein_coding	2.10214	3.35088	3.01646	1.17789	1.39974	1.28121	35.721	-3.65785	0.671299	-5.44892	5.06771e-08	2.21256e-05	NA	NA
ENSDARG00000099970	CR383676.1			lincRNA	13.1277	13.813	13.1892	14.7103	14.3965	14.6109	209074	1.14139	0.242899	4.69903	2.61406e-06	0.000503515	NA	NA
ENSDARG00000100000	CR352226.5			lincRNA	2.78727	3.01313	2.91729	3.91869	3.60133	3.9476	104.921	1.11991	0.327371	3.42091	0.000624118	0.0217452	NA	NA
ENSDARG00000100051	si:dkey-203a12.6		si:dkey-203a12.6 [Source:ZFIN;Acc:ZDB-GENE-141216-194]	protein_coding	3.5807	4.23265	3.63132	1.23263	2.10927	1.71865	81.8647	-3.25105	0.512774	-6.34013	2.29568e-10	2.50574e-07	NA	NA
ENSDARG00000100540	CABZ01114105.1			protein_coding	1	1.10952	1	1.83786	2.79675	2.39814	19.4654	5.88075	1.24088	4.73919	2.14573e-06	0.000446107	NA	NA
ENSDARG00000100697	FQ323156.1		uncharacterized LOC103908986 [Source:NCBI gene;Acc:103908986]	processed_transcript	3.5807	3.42691	4.12173	2.33973	2.67582	2.42151	89.6756	-1.68913	0.38733	-4.36095	1.29499e-05	0.00176685	NA	NA
ENSDARG00000101290	si:dkey-203a12.8		si:dkey-203a12.8 [Source:ZFIN;Acc:ZDB-GENE-141216-182]	protein_coding	3.97826	5.05456	4.36065	2.12505	1.78104	2.02363	138.207	-3.46628	0.405703	-8.54389	1.29772e-17	1.69976e-13	NA	NA
ENSDARG00000102271	si:dkey-203a12.2		si:dkey-203a12.2 [Source:ZFIN;Acc:ZDB-GENE-091118-100]	protein_coding	4.56011	5.75216	4.60328	1.76545	2.50377	2.35024	206.666	-3.57477	0.427349	-8.365	6.01147e-17	3.93691e-13	NA	NA
ENSDARG00000102406	si:ch211-165e15.1		si:ch211-165e15.1 [Source:ZFIN;Acc:ZDB-GENE-081028-59]	protein_coding	1.39653	1.4796	2.02164	3.67367	2.67582	2.8059	46.6725	2.51466	0.586145	4.29016	1.78545e-05	0.00198185	NA	NA
ENSDARG00000102704	si:ch1073-376c22.1		si:ch1073-376c22.1 [Source:ZFIN;Acc:ZDB-GENE-141210-15]	protein_coding	1.84064	2.22702	1.77962	1.121	1.16315	1.22918	12.8381	-2.93844	0.863841	-3.40159	0.000669943	0.022792	NA	NA
ENSDARG00000102868	si:dkey-203a12.4		si:dkey-203a12.4 [Source:ZFIN;Acc:ZDB-GENE-141216-169]	protein_coding	3.91159	5.19164	3.40602	1.38538	2.2369	2.6759	126.581	-2.8951	0.574017	-5.04359	4.56877e-07	0.000137253	NA	NA
ENSDARG00000103833	si:dkey-77g12.1		si:dkey-77g12.1 [Source:ZFIN;Acc:ZDB-GENE-141216-292]	protein_coding	2.2771	3.73959	2.17261	1.38538	1.56453	1.28121	37.085	-3.07441	0.692612	-4.43887	9.04341e-06	0.00134603	NA	NA
ENSDARG00000105562	si:dkey-23i12.7		si:dkey-23i12.7 [Source:ZFIN;Acc:ZDB-GENE-160728-52]	protein_coding	1.39653	1.83893	1.12378	1.9068	2.2369	3.4979	31.3906	2.47968	0.771594	3.21371	0.00131033	0.0360383	NA	NA
ENSDARG00000110151	ank3b		ankyrin 3b [Source:ZFIN;Acc:ZDB-GENE-060621-2]	protein_coding	2.7196	2.7169	2.88266	3.64369	3.71092	3.96361	97.9584	1.24394	0.331703	3.75015	0.000176729	0.00975371	NA	NA
ENSDARG00000112767	LO017951.1			protein_coding	3.50233	3.91579	3.38142	4.83334	4.58676	4.62296	201.19	1.17929	0.291206	4.0497	5.12842e-05	0.00427848	NA	NA
ENSDARG00000114516	CABZ01021592.1			protein_coding	3.0849	1.4796	2.79227	1.5235	1.56453	1.47237	29.6628	-2.26089	0.720789	-3.13669	0.00170868	0.0422885	NA	NA
ENSDARG00000114577	si:dkey-159n16.2		si:dkey-159n16.2 [Source:ZFIN;Acc:ZDB-GENE-131121-650]	protein_coding	3.43007	2.64596	2.65537	4.65946	4.52307	3.55184	141.07	1.6146	0.423201	3.81522	0.000136064	0.00821275	NA	NA
ENSDARG00000114852	CR974456.1			protein_coding	3.45108	3.66978	3.47738	3.4378	4.80018	5.50694	209.45	1.39969	0.440227	3.17946	0.00147548	0.0389957	NA	NA
ENSDARG00000114910	FO704772.1			pseudogene	3.90399	3.49914	3.40602	2.31458	2.63932	2.1688	80.8067	-1.69604	0.391273	-4.33467	1.45976e-05	0.00180772	NA	NA
ENSDARG00000115552	CABZ01117752.1			protein_coding	1.70724	1.70574	1.77962	3.68353	3.2362	3.38355	60.3447	2.72661	0.43309	6.29571	3.06003e-10	2.89809e-07	NA	NA
ENSDARG00000115843	si:rp71-1k13.6		si:rp71-1k13.6 [Source:ZFIN;Acc:ZDB-GENE-090312-52]	protein_coding	2.81995	2.89573	2.96773	3.53899	3.87687	3.89848	101.606	1.07856	0.328287	3.28541	0.00101835	0.0305925	NA	NA
ENSDARG00000115956	CABZ01044281.1			protein_coding	1.93317	2.3211	1.81678	3.09788	2.98305	3.21991	51.3736	1.6105	0.443227	3.63358	0.000279513	0.0127654	NA	NA
ENSDARG00000116524	zgc:103700		zgc:103700 [Source:ZFIN;Acc:ZDB-GENE-041010-13]	protein_coding	1	1.10952	1	1.121	4.06062	4.09296	58.459	7.51643	2.13601	3.51891	0.000433317	0.0171075	NA	NA
ENSDARG00000117035	RF00004			snRNA	3.07139	2.43069	3.12414	1.9068	1.56453	1.71865	41.0022	-2.0812	0.521129	-3.99364	6.50663e-05	0.00495487	NA	NA
ENSDARG00000117107	CABZ01058647.1		cystatin-A5-like [Source:NCBI gene;Acc:101886910]	protein_coding	1.26028	3.24684	1.88835	1.28537	1.16315	1.0608	20.5075	-3.6646	1.00442	-3.64849	0.000263788	0.012656	NA	NA
